# Supplementary material for: De Novo Transcriptome Characterization of a Sterilizing Trematode Parasite (Microphallus sp.) from Two Species of New Zealand Snails
Source: G3 (Bethesda). 2017 Jan 23;7(3):871–80. doi: 10.1534/g3.116.037275 (PMC5345718; doi:10.1534/g3.116.037275)
Supplement: Supplementary file 4 [file 871TableS2.xlsx]

## Sheet: Sheet1
Table S2. Transcript IDs for one-to-one ortholog transcriptomes. Transcripts are ordered numerically for PA-Microphallus. PE-Microphallus transcripts are ordered based on their corresponding PA-Microphallus ortholog.
PA-Microphallus transcript ID	PE-Microphallus transcript ID
cds.comp10003_c0_seq1|m.2122	cds.comp103232_c0_seq2|m.16623
cds.comp10014_c0_seq1|m.2130	cds.comp90384_c0_seq2|m.10102
cds.comp10015_c0_seq1|m.2131	cds.comp119175_c1_seq16|m.89209
cds.comp10026_c0_seq1|m.2133	cds.comp102857_c0_seq1|m.16310
cds.comp10080_c0_seq1|m.2143	cds.comp107045_c0_seq1|m.20787
cds.comp10088_c0_seq1|m.2145	cds.comp109165_c0_seq1|m.24407
cds.comp10089_c0_seq1|m.2146	cds.comp109437_c0_seq1|m.25003
cds.comp10117_c0_seq1|m.2163	cds.comp120036_c0_seq1|m.98502
cds.comp10147_c0_seq1|m.2168	cds.comp99387_c0_seq1|m.13956
cds.comp10155_c0_seq1|m.2171	cds.comp102280_c0_seq1|m.15783
cds.comp10172_c0_seq1|m.2176	cds.comp118778_c1_seq2|m.83915
cds.comp10174_c0_seq1|m.2178	cds.comp104846_c0_seq1|m.18178
cds.comp10224_c0_seq1|m.2189	cds.comp105532_c0_seq3|m.18830
cds.comp10227_c0_seq1|m.2191	cds.comp108968_c0_seq2|m.24023
cds.comp10241_c0_seq2|m.2194	cds.comp96785_c0_seq1|m.12483
cds.comp1026_c0_seq1|m.163	cds.comp99561_c0_seq1|m.14141
cds.comp10270_c0_seq1|m.2197	cds.comp101444_c0_seq1|m.15195
cds.comp10296_c0_seq1|m.2202	cds.comp113605_c1_seq1|m.39987
cds.comp10309_c0_seq1|m.2206	cds.comp96928_c1_seq1|m.12556
cds.comp10315_c0_seq1|m.2209	cds.comp107483_c0_seq1|m.21431
cds.comp10335_c0_seq2|m.2217	cds.comp118369_c2_seq1|m.79090
cds.comp10347_c0_seq1|m.2219	cds.comp104633_c0_seq1|m.17983
cds.comp10350_c0_seq1|m.2222	cds.comp110941_c0_seq1|m.28899
cds.comp10377_c0_seq1|m.2223	cds.comp107473_c0_seq1|m.21420
cds.comp10447_c0_seq1|m.2230	cds.comp110550_c0_seq1|m.27815
cds.comp10462_c0_seq1|m.2231	cds.comp116213_c0_seq1|m.57942
cds.comp10467_c0_seq1|m.2232	cds.comp106332_c0_seq1|m.19809
cds.comp10470_c0_seq1|m.2233	cds.comp111165_c3_seq2|m.29706
cds.comp10520_c0_seq1|m.2242	cds.comp77638_c0_seq1|m.6857
cds.comp10532_c0_seq1|m.2244	cds.comp111065_c3_seq3|m.29314
cds.comp10562_c0_seq1|m.2257	cds.comp108247_c0_seq1|m.22602
cds.comp10574_c0_seq1|m.2259	cds.comp110537_c0_seq1|m.27799
cds.comp10576_c0_seq4|m.2266	cds.comp107048_c0_seq4|m.20800
cds.comp10603_c0_seq1|m.2272	cds.comp107774_c0_seq1|m.21832
cds.comp10606_c0_seq1|m.2274	cds.comp100500_c0_seq1|m.14717
cds.comp10611_c0_seq1|m.2276	cds.comp117225_c0_seq1|m.67376
cds.comp10620_c0_seq1|m.2281	cds.comp47763_c0_seq1|m.2703
cds.comp10635_c0_seq1|m.2284	cds.comp109728_c0_seq5|m.25568
cds.comp10662_c0_seq1|m.2290	cds.comp77811_c0_seq1|m.6948
cds.comp10683_c0_seq1|m.2293	cds.comp103487_c1_seq1|m.16867
cds.comp10686_c0_seq1|m.2295	cds.comp108610_c0_seq1|m.23292
cds.comp10727_c0_seq1|m.2308	cds.comp102436_c0_seq1|m.15935
cds.comp10748_c0_seq1|m.2313	cds.comp107997_c0_seq2|m.22149
cds.comp10790_c0_seq1|m.2316	cds.comp117440_c2_seq1|m.69321
cds.comp10791_c0_seq1|m.2318	cds.comp107012_c0_seq1|m.20724
cds.comp10870_c0_seq1|m.2358	cds.comp117435_c0_seq1|m.69284
cds.comp109_c0_seq1|m.32	cds.comp115771_c1_seq2|m.54153
cds.comp10900_c0_seq1|m.2374	cds.comp92138_c0_seq1|m.10750
cds.comp10916_c0_seq1|m.2376	cds.comp113203_c1_seq1|m.37828
cds.comp10966_c0_seq1|m.2388	cds.comp116200_c0_seq2|m.57763
cds.comp10982_c0_seq1|m.2390	cds.comp119919_c0_seq1|m.97652
cds.comp11017_c0_seq1|m.2397	cds.comp118782_c0_seq1|m.83978
cds.comp11027_c0_seq1|m.2399	cds.comp111700_c0_seq3|m.31291
cds.comp11040_c0_seq1|m.2409	cds.comp107090_c0_seq2|m.20839
cds.comp11127_c0_seq1|m.2429	cds.comp118017_c0_seq3|m.75814
cds.comp11132_c0_seq1|m.2431	cds.comp78052_c0_seq1|m.7104
cds.comp11152_c0_seq1|m.2435	cds.comp112328_c0_seq2|m.33765
cds.comp11194_c0_seq1|m.2444	cds.comp103144_c0_seq1|m.16536
cds.comp11228_c0_seq2|m.2452	cds.comp113953_c0_seq24|m.42018
cds.comp11228_c0_seq4|m.2454	cds.comp113953_c0_seq19|m.42012
cds.comp11238_c0_seq1|m.2456	cds.comp77650_c0_seq1|m.6869
cds.comp11254_c0_seq1|m.2467	cds.comp93592_c0_seq1|m.11222
cds.comp11255_c0_seq1|m.2468	cds.comp95898_c0_seq1|m.12054
cds.comp11265_c0_seq1|m.2471	cds.comp112074_c0_seq2|m.32809
cds.comp11319_c0_seq1|m.2482	cds.comp81991_c0_seq1|m.8019
cds.comp11330_c0_seq1|m.2484	cds.comp108914_c0_seq1|m.23955
cds.comp11334_c0_seq1|m.2485	cds.comp103983_c0_seq2|m.17233
cds.comp11379_c0_seq1|m.2497	cds.comp78101_c0_seq1|m.7130
cds.comp11383_c0_seq1|m.2500	cds.comp116615_c0_seq13|m.61603
cds.comp11389_c0_seq1|m.2504	cds.comp110007_c0_seq1|m.26322
cds.comp11390_c0_seq1|m.2505	cds.comp109334_c0_seq1|m.24797
cds.comp11393_c0_seq1|m.2508	cds.comp111160_c0_seq1|m.29683
cds.comp11397_c0_seq1|m.2512	cds.comp107313_c1_seq1|m.21222
cds.comp11414_c0_seq2|m.2518	cds.comp114245_c0_seq1|m.43571
cds.comp11417_c0_seq1|m.2520	cds.comp88899_c0_seq1|m.9646
cds.comp11430_c0_seq1|m.2524	cds.comp103460_c1_seq1|m.16850
cds.comp11431_c0_seq1|m.2526	cds.comp96759_c0_seq1|m.12475
cds.comp11437_c1_seq1|m.2530	cds.comp110289_c2_seq1|m.27035
cds.comp11455_c0_seq1|m.2541	cds.comp118116_c0_seq1|m.76876
cds.comp11518_c0_seq14|m.2583	cds.comp106481_c0_seq8|m.19983
cds.comp1152_c0_seq1|m.176	cds.comp112234_c5_seq1|m.33523
cds.comp11530_c0_seq1|m.2584	cds.comp107532_c0_seq2|m.21521
cds.comp11556_c0_seq3|m.2592	cds.comp103255_c0_seq4|m.16647
cds.comp11558_c0_seq1|m.2595	cds.comp110702_c0_seq1|m.28193
cds.comp11585_c0_seq4|m.2603	cds.comp68660_c0_seq1|m.5542
cds.comp11587_c0_seq1|m.2604	cds.comp106917_c0_seq4|m.20583
cds.comp11588_c0_seq1|m.2607	cds.comp112483_c1_seq1|m.34599
cds.comp11591_c0_seq1|m.2609	cds.comp100503_c0_seq1|m.14718
cds.comp11636_c0_seq1|m.2619	cds.comp117052_c0_seq2|m.65358
cds.comp1166_c0_seq1|m.179	cds.comp117812_c1_seq5|m.73496
cds.comp11682_c0_seq1|m.2638	cds.comp68821_c0_seq1|m.5580
cds.comp11689_c0_seq1|m.2640	cds.comp112878_c0_seq4|m.36357
cds.comp11703_c0_seq1|m.2645	cds.comp89244_c0_seq1|m.9740
cds.comp11730_c0_seq1|m.2650	cds.comp118483_c0_seq1|m.80322
cds.comp11732_c0_seq1|m.2651	cds.comp115650_c0_seq2|m.53372
cds.comp11742_c0_seq1|m.2656	cds.comp16035_c0_seq1|m.737
cds.comp11751_c0_seq1|m.2660	cds.comp113042_c0_seq1|m.37162
cds.comp11753_c0_seq2|m.2663	cds.comp116956_c0_seq1|m.64609
cds.comp11758_c0_seq1|m.2665	cds.comp115803_c0_seq7|m.54344
cds.comp11767_c0_seq2|m.2673	cds.comp88914_c0_seq2|m.9652
cds.comp11779_c0_seq2|m.2676	cds.comp118759_c2_seq1|m.83771
cds.comp11783_c0_seq1|m.2678	cds.comp97609_c0_seq1|m.12887
cds.comp11785_c0_seq1|m.2679	cds.comp106634_c0_seq2|m.20233
cds.comp11791_c0_seq1|m.2685	cds.comp115739_c0_seq1|m.53894
cds.comp11805_c0_seq1|m.2686	cds.comp118179_c0_seq1|m.77427
cds.comp11808_c0_seq1|m.2690	cds.comp113928_c1_seq1|m.41889
cds.comp11821_c0_seq1|m.2694	cds.comp91471_c0_seq1|m.10525
cds.comp11824_c0_seq1|m.2696	cds.comp92050_c0_seq1|m.10719
cds.comp11829_c0_seq1|m.2698	cds.comp118106_c0_seq6|m.76749
cds.comp11835_c0_seq1|m.2701	cds.comp58089_c0_seq1|m.4064
cds.comp11841_c0_seq1|m.2708	cds.comp106833_c0_seq2|m.20448
cds.comp11861_c0_seq1|m.2710	cds.comp106488_c0_seq4|m.20016
cds.comp1187_c0_seq1|m.180	cds.comp118143_c0_seq1|m.77074
cds.comp11876_c0_seq1|m.2712	cds.comp101279_c0_seq1|m.15113
cds.comp11888_c0_seq1|m.2716	cds.comp114934_c0_seq3|m.48076
cds.comp11949_c0_seq1|m.2727	cds.comp114843_c0_seq2|m.47322
cds.comp11953_c0_seq2|m.2728	cds.comp125149_c0_seq1|m.99256
cds.comp11954_c0_seq1|m.2729	cds.comp110796_c1_seq2|m.28503
cds.comp11960_c0_seq1|m.2737	cds.comp111445_c1_seq6|m.30560
cds.comp11968_c0_seq1|m.2745	cds.comp114745_c0_seq1|m.46673
cds.comp11985_c0_seq1|m.2749	cds.comp99293_c0_seq4|m.13846
cds.comp11988_c0_seq1|m.2751	cds.comp113237_c1_seq2|m.38029
cds.comp11994_c0_seq1|m.2755	cds.comp118343_c0_seq1|m.78797
cds.comp12000_c0_seq1|m.2761	cds.comp50504_c0_seq1|m.3059
cds.comp12007_c0_seq1|m.2765	cds.comp112961_c0_seq1|m.36714
cds.comp12015_c0_seq1|m.2770	cds.comp111948_c0_seq1|m.32303
cds.comp12024_c0_seq1|m.2771	cds.comp113732_c0_seq1|m.40741
cds.comp12040_c1_seq1|m.2775	cds.comp116506_c0_seq10|m.60287
cds.comp12042_c0_seq1|m.2778	cds.comp49666_c0_seq1|m.2939
cds.comp12043_c0_seq1|m.2779	cds.comp99235_c0_seq1|m.13773
cds.comp12044_c0_seq1|m.2781	cds.comp58617_c0_seq1|m.4131
cds.comp12047_c0_seq1|m.2783	cds.comp104964_c0_seq3|m.18316
cds.comp12056_c0_seq1|m.2796	cds.comp77959_c0_seq1|m.7040
cds.comp12069_c0_seq2|m.2806	cds.comp104006_c0_seq2|m.17256
cds.comp12069_c0_seq2|m.2807	cds.comp104006_c0_seq1|m.17255
cds.comp12074_c0_seq1|m.2808	cds.comp120043_c0_seq1|m.98506
cds.comp12077_c0_seq1|m.2809	cds.comp115005_c2_seq6|m.48605
cds.comp12079_c0_seq1|m.2810	cds.comp115972_c0_seq34|m.55982
cds.comp12083_c0_seq1|m.2814	cds.comp93740_c0_seq1|m.11269
cds.comp12109_c0_seq1|m.2821	cds.comp105639_c0_seq1|m.18946
cds.comp12123_c0_seq2|m.2832	cds.comp92012_c0_seq1|m.10710
cds.comp12128_c0_seq1|m.2839	cds.comp77772_c0_seq1|m.6932
cds.comp12129_c0_seq1|m.2840	cds.comp117624_c1_seq1|m.71353
cds.comp12138_c0_seq2|m.2850	cds.comp108354_c0_seq1|m.22785
cds.comp12152_c0_seq1|m.2855	cds.comp115702_c2_seq7|m.53712
cds.comp12155_c0_seq1|m.2863	cds.comp119008_c1_seq2|m.87226
cds.comp12162_c0_seq1|m.2867	cds.comp119807_c0_seq3|m.96662
cds.comp12164_c0_seq1|m.2869	cds.comp49697_c0_seq1|m.2941
cds.comp12194_c0_seq1|m.2885	cds.comp91637_c0_seq1|m.10590
cds.comp12201_c0_seq1|m.2889	cds.comp116886_c2_seq1|m.63981
cds.comp12205_c0_seq1|m.2891	cds.comp116317_c1_seq3|m.58850
cds.comp12209_c0_seq4|m.2895	cds.comp112421_c0_seq14|m.34258
cds.comp12216_c0_seq2|m.2904	cds.comp109947_c0_seq1|m.26186
cds.comp12217_c0_seq1|m.2906	cds.comp107397_c0_seq3|m.21319
cds.comp12238_c0_seq2|m.2914	cds.comp116614_c0_seq4|m.61590
cds.comp12241_c0_seq1|m.2916	cds.comp105981_c0_seq1|m.19349
cds.comp12255_c0_seq1|m.2927	cds.comp107694_c0_seq1|m.21711
cds.comp12256_c0_seq1|m.2930	cds.comp117745_c0_seq2|m.72775
cds.comp12256_c0_seq2|m.2931	cds.comp117745_c0_seq1|m.72773
cds.comp12261_c0_seq1|m.2935	cds.comp110844_c0_seq3|m.28637
cds.comp12265_c0_seq2|m.2940	cds.comp116935_c3_seq1|m.64346
cds.comp12266_c0_seq1|m.2942	cds.comp111962_c0_seq2|m.32396
cds.comp12276_c0_seq1|m.2945	cds.comp117592_c3_seq1|m.71008
cds.comp12281_c0_seq2|m.2948	cds.comp115965_c2_seq1|m.55758
cds.comp12282_c0_seq1|m.2950	cds.comp116496_c2_seq1|m.60210
cds.comp12285_c1_seq1|m.2951	cds.comp113873_c0_seq2|m.41390
cds.comp12286_c0_seq1|m.2953	cds.comp114171_c0_seq2|m.43275
cds.comp12293_c0_seq1|m.2957	cds.comp117463_c0_seq2|m.69546
cds.comp12305_c0_seq1|m.2969	cds.comp97739_c0_seq1|m.12967
cds.comp12306_c0_seq1|m.2970	cds.comp120038_c0_seq1|m.98503
cds.comp12307_c0_seq1|m.2972	cds.comp61323_c0_seq1|m.4527
cds.comp12309_c0_seq1|m.2974	cds.comp89592_c0_seq1|m.9827
cds.comp12314_c0_seq1|m.2978	cds.comp115410_c0_seq1|m.51792
cds.comp12316_c0_seq1|m.2983	cds.comp110388_c1_seq3|m.27386
cds.comp12318_c0_seq1|m.2985	cds.comp108724_c0_seq1|m.23511
cds.comp12319_c0_seq1|m.2986	cds.comp118274_c0_seq1|m.78252
cds.comp12320_c0_seq1|m.2987	cds.comp110616_c0_seq1|m.27937
cds.comp12335_c0_seq1|m.3001	cds.comp109473_c0_seq1|m.25077
cds.comp12336_c0_seq1|m.3004	cds.comp78017_c0_seq2|m.7077
cds.comp12341_c0_seq3|m.3008	cds.comp54272_c0_seq1|m.3545
cds.comp12346_c0_seq2|m.3011	cds.comp77922_c0_seq1|m.7013
cds.comp12347_c0_seq1|m.3012	cds.comp112216_c1_seq2|m.33488
cds.comp12352_c0_seq1|m.3013	cds.comp118220_c0_seq1|m.77862
cds.comp12358_c0_seq1|m.3017	cds.comp97513_c0_seq1|m.12866
cds.comp12362_c0_seq2|m.3019	cds.comp102805_c0_seq7|m.16268
cds.comp12364_c0_seq1|m.3021	cds.comp46740_c0_seq1|m.2576
cds.comp12365_c0_seq2|m.3023	cds.comp112976_c0_seq1|m.36768
cds.comp12378_c0_seq1|m.3030	cds.comp118268_c0_seq9|m.78191
cds.comp12379_c0_seq1|m.3032	cds.comp115032_c0_seq1|m.48783
cds.comp12383_c0_seq1|m.3040	cds.comp110285_c0_seq1|m.27027
cds.comp12384_c0_seq1|m.3042	cds.comp74830_c0_seq1|m.6410
cds.comp12395_c0_seq1|m.3047	cds.comp118978_c0_seq1|m.86876
cds.comp12400_c0_seq1|m.3051	cds.comp89179_c0_seq1|m.9725
cds.comp12417_c0_seq1|m.3061	cds.comp104074_c0_seq1|m.17323
cds.comp12442_c0_seq1|m.3080	cds.comp58545_c0_seq1|m.4123
cds.comp12449_c0_seq2|m.3088	cds.comp117684_c0_seq1|m.71934
cds.comp12452_c0_seq1|m.3094	cds.comp113587_c1_seq7|m.39929
cds.comp12466_c0_seq3|m.3099	cds.comp105857_c0_seq2|m.19226
cds.comp12471_c0_seq1|m.3101	cds.comp100959_c0_seq2|m.14944
cds.comp12483_c0_seq1|m.3109	cds.comp77652_c0_seq1|m.6870
cds.comp12488_c0_seq1|m.3129	cds.comp54618_c0_seq1|m.3591
cds.comp12494_c0_seq1|m.3131	cds.comp51443_c0_seq1|m.3175
cds.comp12496_c0_seq2|m.3138	cds.comp80276_c0_seq1|m.7619
cds.comp12506_c0_seq1|m.3141	cds.comp96859_c0_seq1|m.12511
cds.comp12507_c0_seq1|m.3142	cds.comp93346_c0_seq1|m.11130
cds.comp12509_c0_seq1|m.3143	cds.comp112960_c0_seq1|m.36712
cds.comp12514_c0_seq1|m.3152	cds.comp119267_c0_seq2|m.90207
cds.comp12520_c0_seq1|m.3155	cds.comp96586_c0_seq1|m.12393
cds.comp12526_c0_seq1|m.3158	cds.comp101567_c0_seq1|m.15266
cds.comp12530_c0_seq21|m.3177	cds.comp114900_c1_seq24|m.47654
cds.comp12534_c0_seq1|m.3179	cds.comp96832_c0_seq1|m.12502
cds.comp12541_c0_seq1|m.3183	cds.comp58998_c0_seq1|m.4190
cds.comp12544_c0_seq1|m.3185	cds.comp105678_c0_seq1|m.18982
cds.comp12549_c0_seq1|m.3195	cds.comp111642_c0_seq1|m.31055
cds.comp12553_c0_seq1|m.3197	cds.comp108404_c0_seq2|m.22865
cds.comp12553_c0_seq2|m.3198	cds.comp108404_c0_seq1|m.22864
cds.comp12554_c0_seq1|m.3199	cds.comp94274_c0_seq1|m.11450
cds.comp12559_c0_seq1|m.3200	cds.comp109798_c0_seq1|m.25772
cds.comp12560_c0_seq1|m.3201	cds.comp92873_c0_seq1|m.11001
cds.comp12563_c0_seq1|m.3203	cds.comp119809_c0_seq8|m.96730
cds.comp12567_c0_seq1|m.3208	cds.comp77737_c0_seq1|m.6910
cds.comp12569_c0_seq1|m.3210	cds.comp104488_c0_seq2|m.17810
cds.comp12570_c0_seq1|m.3211	cds.comp87882_c0_seq1|m.9445
cds.comp12573_c0_seq2|m.3214	cds.comp93283_c0_seq1|m.11113
cds.comp12579_c0_seq1|m.3219	cds.comp60591_c0_seq1|m.4416
cds.comp12584_c0_seq1|m.3222	cds.comp106174_c1_seq2|m.19613
cds.comp12588_c0_seq1|m.3223	cds.comp97997_c0_seq3|m.13061
cds.comp1259_c0_seq1|m.186	cds.comp119631_c0_seq2|m.94607
cds.comp12595_c0_seq1|m.3228	cds.comp113679_c1_seq2|m.40348
cds.comp12599_c0_seq1|m.3230	cds.comp99353_c0_seq2|m.13925
cds.comp12615_c0_seq1|m.3237	cds.comp112337_c0_seq2|m.33833
cds.comp12617_c0_seq1|m.3240	cds.comp101283_c0_seq3|m.15115
cds.comp12618_c0_seq1|m.3242	cds.comp77661_c0_seq1|m.6874
cds.comp12619_c0_seq2|m.3245	cds.comp114478_c0_seq1|m.44858
cds.comp12634_c0_seq1|m.3254	cds.comp117792_c1_seq2|m.73182
cds.comp12634_c0_seq3|m.3256	cds.comp117792_c1_seq7|m.73190
cds.comp12634_c0_seq4|m.3257	cds.comp117792_c1_seq4|m.73186
cds.comp12646_c0_seq1|m.3268	cds.comp89616_c0_seq1|m.9831
cds.comp12649_c0_seq1|m.3270	cds.comp96047_c0_seq4|m.12126
cds.comp12659_c0_seq5|m.3284	cds.comp117653_c0_seq6|m.71588
cds.comp12663_c0_seq1|m.3287	cds.comp118122_c4_seq1|m.76905
cds.comp12665_c0_seq1|m.3289	cds.comp119050_c0_seq14|m.87648
cds.comp12669_c0_seq1|m.3293	cds.comp109441_c0_seq1|m.25011
cds.comp12678_c0_seq1|m.3299	cds.comp90960_c0_seq1|m.10338
cds.comp12680_c0_seq1|m.3301	cds.comp119227_c0_seq2|m.89824
cds.comp12684_c0_seq1|m.3304	cds.comp96680_c0_seq1|m.12434
cds.comp12685_c0_seq2|m.3307	cds.comp107603_c0_seq2|m.21620
cds.comp12686_c0_seq2|m.3308	cds.comp118832_c1_seq2|m.84987
cds.comp12688_c0_seq1|m.3309	cds.comp70752_c0_seq1|m.5816
cds.comp12693_c1_seq1|m.3311	cds.comp114380_c0_seq1|m.44340
cds.comp12694_c0_seq1|m.3312	cds.comp113533_c2_seq1|m.39503
cds.comp12695_c0_seq1|m.3314	cds.comp119998_c0_seq1|m.98468
cds.comp12707_c0_seq1|m.3321	cds.comp77912_c0_seq1|m.7007
cds.comp12712_c0_seq5|m.3326	cds.comp116308_c0_seq4|m.58715
cds.comp12716_c0_seq3|m.3331	cds.comp117760_c0_seq6|m.72880
cds.comp12725_c0_seq1|m.3353	cds.comp118028_c0_seq1|m.75900
cds.comp12731_c0_seq1|m.3358	cds.comp99799_c0_seq1|m.14294
cds.comp12732_c0_seq1|m.3359	cds.comp115393_c1_seq1|m.51659
cds.comp12743_c0_seq1|m.3363	cds.comp102218_c0_seq1|m.15735
cds.comp12747_c0_seq1|m.3365	cds.comp119571_c0_seq1|m.94071
cds.comp12751_c0_seq1|m.3372	cds.comp97183_c0_seq1|m.12690
cds.comp12752_c0_seq1|m.3373	cds.comp91748_c0_seq1|m.10620
cds.comp12758_c0_seq1|m.3374	cds.comp108763_c0_seq1|m.23601
cds.comp12760_c0_seq1|m.3376	cds.comp106100_c0_seq1|m.19529
cds.comp12763_c0_seq1|m.3379	cds.comp107701_c0_seq2|m.21716
cds.comp12771_c0_seq1|m.3382	cds.comp50205_c0_seq1|m.3027
cds.comp12772_c0_seq1|m.3383	cds.comp96950_c0_seq1|m.12567
cds.comp12773_c0_seq1|m.3384	cds.comp110618_c0_seq1|m.27951
cds.comp12777_c0_seq1|m.3387	cds.comp116904_c0_seq1|m.64086
cds.comp12782_c0_seq1|m.3389	cds.comp48962_c0_seq1|m.2849
cds.comp12784_c0_seq1|m.3390	cds.comp105461_c0_seq1|m.18789
cds.comp12786_c0_seq2|m.3392	cds.comp113955_c0_seq3|m.42028
cds.comp12788_c0_seq1|m.3394	cds.comp113792_c0_seq1|m.40976
cds.comp12789_c0_seq1|m.3396	cds.comp89833_c0_seq1|m.9887
cds.comp12791_c0_seq1|m.3400	cds.comp95455_c0_seq1|m.11882
cds.comp12792_c0_seq1|m.3402	cds.comp112821_c0_seq2|m.36095
cds.comp12798_c0_seq1|m.3405	cds.comp96672_c0_seq1|m.12427
cds.comp12804_c0_seq1|m.3410	cds.comp48508_c0_seq1|m.2782
cds.comp12807_c0_seq1|m.3411	cds.comp99287_c0_seq1|m.13839
cds.comp12810_c0_seq1|m.3413	cds.comp99495_c0_seq1|m.14079
cds.comp12814_c0_seq3|m.3419	cds.comp112061_c1_seq3|m.32754
cds.comp12820_c0_seq1|m.3424	cds.comp120072_c0_seq1|m.98553
cds.comp12825_c0_seq2|m.3431	cds.comp112096_c0_seq1|m.32867
cds.comp12836_c0_seq1|m.3443	cds.comp78134_c0_seq1|m.7146
cds.comp12839_c0_seq1|m.3444	cds.comp110923_c0_seq2|m.28864
cds.comp12842_c0_seq1|m.3445	cds.comp112190_c0_seq6|m.33387
cds.comp12852_c0_seq1|m.3451	cds.comp112899_c0_seq4|m.36444
cds.comp12864_c0_seq1|m.3461	cds.comp109903_c0_seq2|m.26036
cds.comp12868_c0_seq1|m.3465	cds.comp54040_c0_seq1|m.3519
cds.comp12871_c0_seq1|m.3468	cds.comp106454_c0_seq4|m.19950
cds.comp12878_c0_seq1|m.3477	cds.comp107954_c0_seq1|m.22086
cds.comp12881_c0_seq1|m.3479	cds.comp77721_c0_seq1|m.6905
cds.comp12883_c0_seq1|m.3480	cds.comp116899_c0_seq1|m.64041
cds.comp12884_c0_seq1|m.3482	cds.comp119034_c0_seq1|m.87505
cds.comp12893_c0_seq3|m.3496	cds.comp104273_c1_seq1|m.17596
cds.comp12896_c0_seq1|m.3501	cds.comp59772_c0_seq1|m.4306
cds.comp12897_c0_seq1|m.3503	cds.comp110731_c0_seq1|m.28279
cds.comp12898_c0_seq1|m.3504	cds.comp77812_c0_seq1|m.6949
cds.comp129_c0_seq1|m.34	cds.comp116655_c3_seq2|m.61902
cds.comp12905_c0_seq1|m.3507	cds.comp111836_c1_seq43|m.31829
cds.comp12911_c0_seq1|m.3522	cds.comp112645_c0_seq2|m.35348
cds.comp12917_c0_seq2|m.3533	cds.comp110892_c1_seq30|m.28744
cds.comp12917_c0_seq3|m.3534	cds.comp110892_c1_seq7|m.28732
cds.comp12920_c0_seq1|m.3538	cds.comp103701_c0_seq1|m.17003
cds.comp12921_c0_seq1|m.3539	cds.comp104803_c0_seq1|m.18147
cds.comp12923_c0_seq1|m.3540	cds.comp113987_c0_seq1|m.42182
cds.comp12928_c0_seq3|m.3544	cds.comp113474_c0_seq1|m.39211
cds.comp12947_c0_seq1|m.3559	cds.comp77822_c0_seq1|m.6956
cds.comp12950_c0_seq1|m.3561	cds.comp117533_c0_seq1|m.70421
cds.comp12951_c0_seq1|m.3562	cds.comp117585_c2_seq2|m.70962
cds.comp12953_c0_seq1|m.3563	cds.comp98411_c1_seq5|m.13236
cds.comp12958_c0_seq2|m.3567	cds.comp77840_c0_seq1|m.6972
cds.comp12961_c0_seq2|m.3570	cds.comp116602_c1_seq2|m.61332
cds.comp12973_c0_seq2|m.3582	cds.comp106924_c0_seq2|m.20601
cds.comp12974_c0_seq1|m.3583	cds.comp57432_c0_seq1|m.3986
cds.comp12976_c0_seq1|m.3584	cds.comp112099_c0_seq1|m.32882
cds.comp12981_c0_seq1|m.3588	cds.comp107754_c0_seq1|m.21811
cds.comp12989_c0_seq1|m.3591	cds.comp105873_c0_seq5|m.19242
cds.comp12997_c0_seq1|m.3598	cds.comp99255_c0_seq1|m.13796
cds.comp12998_c0_seq1|m.3599	cds.comp114102_c0_seq1|m.42951
cds.comp13003_c1_seq1|m.3602	cds.comp96904_c0_seq1|m.12541
cds.comp13004_c0_seq1|m.3603	cds.comp99384_c0_seq1|m.13954
cds.comp13020_c0_seq2|m.3609	cds.comp51166_c0_seq1|m.3145
cds.comp13024_c0_seq1|m.3612	cds.comp107967_c0_seq1|m.22093
cds.comp13026_c0_seq1|m.3616	cds.comp107088_c0_seq1|m.20835
cds.comp13027_c0_seq2|m.3619	cds.comp92084_c0_seq1|m.10732
cds.comp13028_c0_seq1|m.3620	cds.comp118893_c0_seq1|m.85841
cds.comp13031_c0_seq1|m.3621	cds.comp118741_c0_seq1|m.83575
cds.comp13036_c0_seq1|m.3627	cds.comp77724_c0_seq1|m.6907
cds.comp13038_c0_seq1|m.3629	cds.comp112860_c0_seq1|m.36283
cds.comp13041_c0_seq1|m.3631	cds.comp99301_c0_seq1|m.13853
cds.comp13042_c0_seq1|m.3632	cds.comp110489_c0_seq1|m.27669
cds.comp13046_c0_seq2|m.3634	cds.comp94145_c0_seq2|m.11407
cds.comp13048_c0_seq1|m.3635	cds.comp99414_c0_seq1|m.13988
cds.comp13050_c0_seq5|m.3640	cds.comp112032_c0_seq10|m.32661
cds.comp13051_c0_seq1|m.3649	cds.comp110135_c1_seq2|m.26618
cds.comp13052_c0_seq6|m.3654	cds.comp111051_c0_seq6|m.29224
cds.comp13061_c0_seq1|m.3659	cds.comp98873_c0_seq1|m.13453
cds.comp13064_c0_seq1|m.3664	cds.comp118374_c1_seq1|m.79189
cds.comp13068_c0_seq2|m.3667	cds.comp99318_c0_seq1|m.13873
cds.comp13072_c0_seq1|m.3668	cds.comp97277_c0_seq1|m.12741
cds.comp13073_c0_seq2|m.3673	cds.comp119093_c0_seq12|m.88130
cds.comp13074_c0_seq1|m.3675	cds.comp114853_c0_seq1|m.47358
cds.comp13076_c0_seq1|m.3677	cds.comp103863_c0_seq2|m.17127
cds.comp13078_c0_seq1|m.3679	cds.comp116939_c2_seq7|m.64520
cds.comp13079_c0_seq1|m.3680	cds.comp116829_c5_seq2|m.63505
cds.comp13084_c0_seq1|m.3682	cds.comp107027_c0_seq1|m.20754
cds.comp13088_c0_seq1|m.3688	cds.comp95920_c0_seq1|m.12067
cds.comp13089_c0_seq1|m.3689	cds.comp111217_c0_seq1|m.29890
cds.comp13100_c0_seq1|m.3704	cds.comp102242_c0_seq1|m.15745
cds.comp13101_c0_seq1|m.3706	cds.comp104269_c0_seq2|m.17586
cds.comp13102_c0_seq1|m.3708	cds.comp102894_c0_seq1|m.16338
cds.comp13104_c0_seq1|m.3711	cds.comp106493_c0_seq1|m.20017
cds.comp13107_c0_seq1|m.3713	cds.comp111134_c0_seq6|m.29557
cds.comp13111_c0_seq1|m.3718	cds.comp116306_c1_seq1|m.58710
cds.comp13119_c0_seq1|m.3733	cds.comp107047_c0_seq1|m.20791
cds.comp13120_c0_seq1|m.3739	cds.comp101629_c0_seq1|m.15292
cds.comp13125_c0_seq1|m.3745	cds.comp74691_c0_seq1|m.6380
cds.comp13127_c0_seq1|m.3746	cds.comp96885_c1_seq1|m.12527
cds.comp13132_c0_seq2|m.3751	cds.comp117927_c0_seq1|m.74702
cds.comp13134_c0_seq1|m.3757	cds.comp106476_c0_seq1|m.19972
cds.comp13134_c0_seq3|m.3758	cds.comp95793_c0_seq1|m.11979
cds.comp13135_c0_seq1|m.3759	cds.comp107404_c0_seq1|m.21325
cds.comp13136_c0_seq1|m.3761	cds.comp109494_c0_seq1|m.25115
cds.comp13137_c0_seq1|m.3762	cds.comp72082_c0_seq1|m.6002
cds.comp13144_c0_seq1|m.3772	cds.comp110972_c0_seq1|m.28983
cds.comp13147_c0_seq1|m.3774	cds.comp120138_c0_seq1|m.98613
cds.comp13148_c0_seq1|m.3775	cds.comp77949_c0_seq1|m.7033
cds.comp13151_c0_seq1|m.3777	cds.comp104232_c0_seq1|m.17548
cds.comp13153_c0_seq1|m.3778	cds.comp77778_c0_seq1|m.6935
cds.comp13154_c0_seq1|m.3779	cds.comp119501_c4_seq26|m.93184
cds.comp13157_c0_seq1|m.3780	cds.comp117898_c0_seq2|m.74348
cds.comp13158_c0_seq1|m.3781	cds.comp119349_c2_seq5|m.91488
cds.comp13162_c0_seq1|m.3789	cds.comp115865_c2_seq1|m.54946
cds.comp13164_c0_seq1|m.3790	cds.comp104290_c0_seq4|m.17616
cds.comp13165_c0_seq2|m.3792	cds.comp109472_c0_seq1|m.25074
cds.comp13166_c0_seq1|m.3794	cds.comp96542_c0_seq4|m.12364
cds.comp13166_c0_seq3|m.3796	cds.comp96542_c0_seq1|m.12360
cds.comp13170_c0_seq1|m.3798	cds.comp117050_c0_seq1|m.65350
cds.comp13171_c0_seq1|m.3801	cds.comp102767_c0_seq1|m.16232
cds.comp13173_c0_seq1|m.3802	cds.comp55681_c0_seq1|m.3751
cds.comp13174_c0_seq1|m.3803	cds.comp77869_c0_seq1|m.6987
cds.comp13181_c0_seq1|m.3812	cds.comp47210_c0_seq1|m.2640
cds.comp13182_c0_seq1|m.3814	cds.comp115823_c2_seq1|m.54580
cds.comp13185_c0_seq1|m.3823	cds.comp96618_c0_seq1|m.12406
cds.comp13186_c0_seq1|m.3825	cds.comp97105_c0_seq1|m.12635
cds.comp13189_c0_seq1|m.3826	cds.comp106791_c0_seq1|m.20404
cds.comp13194_c0_seq1|m.3832	cds.comp95777_c0_seq1|m.11969
cds.comp13196_c0_seq1|m.3834	cds.comp100043_c0_seq1|m.14507
cds.comp13199_c0_seq1|m.3837	cds.comp100772_c0_seq1|m.14838
cds.comp13200_c0_seq1|m.3842	cds.comp57468_c0_seq1|m.3990
cds.comp13201_c0_seq1|m.3843	cds.comp116488_c4_seq1|m.60162
cds.comp13202_c0_seq1|m.3844	cds.comp114160_c0_seq1|m.43222
cds.comp13204_c0_seq1|m.3849	cds.comp109190_c0_seq1|m.24465
cds.comp13205_c0_seq1|m.3850	cds.comp70120_c0_seq1|m.5735
cds.comp13208_c0_seq1|m.3852	cds.comp112091_c0_seq3|m.32851
cds.comp13214_c0_seq2|m.3871	cds.comp105117_c0_seq1|m.18458
cds.comp13217_c0_seq1|m.3875	cds.comp77722_c0_seq1|m.6906
cds.comp13219_c0_seq1|m.3877	cds.comp99053_c2_seq1|m.13587
cds.comp13222_c0_seq1|m.3878	cds.comp99232_c0_seq1|m.13771
cds.comp13225_c0_seq1|m.3884	cds.comp114463_c0_seq1|m.44792
cds.comp13226_c0_seq1|m.3886	cds.comp99461_c0_seq1|m.14053
cds.comp13240_c0_seq1|m.3890	cds.comp116045_c2_seq1|m.56582
cds.comp13246_c0_seq1|m.3894	cds.comp108832_c0_seq2|m.23726
cds.comp13247_c1_seq1|m.3895	cds.comp97018_c0_seq1|m.12592
cds.comp13248_c0_seq2|m.3897	cds.comp95784_c0_seq1|m.11972
cds.comp13251_c0_seq3|m.3908	cds.comp102108_c0_seq5|m.15675
cds.comp13255_c0_seq1|m.3911	cds.comp120046_c0_seq1|m.98512
cds.comp13258_c0_seq1|m.3913	cds.comp108873_c0_seq1|m.23836
cds.comp13260_c0_seq1|m.3915	cds.comp112319_c0_seq3|m.33747
cds.comp13268_c0_seq1|m.3922	cds.comp115441_c0_seq1|m.51983
cds.comp13269_c0_seq1|m.3923	cds.comp118531_c0_seq1|m.80781
cds.comp13271_c0_seq1|m.3924	cds.comp111832_c0_seq1|m.31787
cds.comp13272_c0_seq2|m.3926	cds.comp112870_c0_seq2|m.36307
cds.comp13273_c0_seq1|m.3927	cds.comp92320_c0_seq1|m.10811
cds.comp13278_c0_seq1|m.3930	cds.comp108296_c0_seq2|m.22687
cds.comp13282_c0_seq1|m.3935	cds.comp110990_c0_seq4|m.29036
cds.comp13288_c0_seq1|m.3937	cds.comp96299_c0_seq1|m.12227
cds.comp13290_c0_seq1|m.3942	cds.comp117179_c0_seq5|m.66788
cds.comp13296_c0_seq3|m.3947	cds.comp99326_c0_seq1|m.13880
cds.comp13300_c0_seq1|m.3949	cds.comp103307_c0_seq1|m.16680
cds.comp13303_c0_seq1|m.3954	cds.comp118758_c0_seq1|m.83756
cds.comp13307_c0_seq1|m.3960	cds.comp116662_c0_seq1|m.61981
cds.comp13312_c0_seq2|m.3964	cds.comp107964_c0_seq4|m.22091
cds.comp13314_c0_seq1|m.3965	cds.comp93030_c1_seq1|m.11032
cds.comp13318_c0_seq2|m.3968	cds.comp114204_c0_seq2|m.43444
cds.comp13321_c0_seq1|m.3973	cds.comp109277_c0_seq1|m.24668
cds.comp13321_c0_seq2|m.3975	cds.comp109277_c0_seq3|m.24669
cds.comp13328_c1_seq1|m.3982	cds.comp117587_c0_seq1|m.70975
cds.comp13333_c0_seq1|m.3983	cds.comp96707_c0_seq1|m.12446
cds.comp13335_c0_seq1|m.3990	cds.comp114378_c0_seq1|m.44323
cds.comp13336_c0_seq1|m.3997	cds.comp60434_c0_seq1|m.4388
cds.comp13338_c0_seq2|m.4001	cds.comp114863_c1_seq1|m.47408
cds.comp13338_c0_seq3|m.4003	cds.comp119384_c0_seq2|m.91824
cds.comp13342_c0_seq2|m.4012	cds.comp99388_c0_seq1|m.13957
cds.comp13343_c0_seq1|m.4014	cds.comp74379_c0_seq1|m.6331
cds.comp13344_c0_seq1|m.4015	cds.comp110716_c0_seq2|m.28250
cds.comp13345_c0_seq2|m.4017	cds.comp109349_c0_seq1|m.24812
cds.comp13351_c0_seq7|m.4025	cds.comp111281_c0_seq2|m.30048
cds.comp13353_c0_seq1|m.4027	cds.comp96059_c0_seq1|m.12132
cds.comp13355_c0_seq3|m.4028	cds.comp106053_c0_seq2|m.19422
cds.comp13360_c0_seq1|m.4032	cds.comp109912_c0_seq1|m.26079
cds.comp13363_c0_seq1|m.4033	cds.comp109129_c0_seq1|m.24319
cds.comp13364_c0_seq2|m.4035	cds.comp113218_c2_seq3|m.37928
cds.comp13365_c0_seq1|m.4037	cds.comp115525_c1_seq1|m.52640
cds.comp13367_c0_seq1|m.4039	cds.comp111399_c0_seq1|m.30464
cds.comp13372_c0_seq1|m.4047	cds.comp78102_c0_seq1|m.7131
cds.comp13376_c0_seq2|m.4051	cds.comp109417_c0_seq1|m.24952
cds.comp13377_c0_seq2|m.4053	cds.comp109918_c0_seq2|m.26085
cds.comp13378_c0_seq1|m.4054	cds.comp104994_c1_seq3|m.18342
cds.comp13384_c0_seq1|m.4060	cds.comp93084_c0_seq1|m.11053
cds.comp13385_c0_seq1|m.4061	cds.comp99398_c0_seq2|m.13966
cds.comp13386_c0_seq1|m.4063	cds.comp108171_c1_seq1|m.22498
cds.comp13386_c0_seq1|m.4064	cds.comp108171_c1_seq1|m.22499
cds.comp13389_c0_seq1|m.4069	cds.comp76803_c0_seq1|m.6731
cds.comp13390_c0_seq1|m.4071	cds.comp103891_c0_seq1|m.17139
cds.comp13392_c0_seq1|m.4073	cds.comp77775_c0_seq1|m.6933
cds.comp13393_c0_seq2|m.4074	cds.comp99458_c0_seq1|m.14047
cds.comp13397_c0_seq1|m.4075	cds.comp77648_c0_seq1|m.6865
cds.comp13401_c0_seq1|m.4080	cds.comp89404_c0_seq2|m.9783
cds.comp13404_c0_seq1|m.4081	cds.comp110875_c1_seq2|m.28708
cds.comp13405_c0_seq3|m.4085	cds.comp111295_c0_seq1|m.30132
cds.comp13410_c0_seq1|m.4098	cds.comp112979_c0_seq2|m.36781
cds.comp13412_c0_seq1|m.4106	cds.comp114169_c3_seq1|m.43259
cds.comp13413_c0_seq1|m.4108	cds.comp108585_c0_seq1|m.23263
cds.comp13414_c0_seq1|m.4110	cds.comp103276_c1_seq1|m.16665
cds.comp13422_c0_seq1|m.4124	cds.comp117382_c1_seq17|m.68415
cds.comp13426_c0_seq1|m.4127	cds.comp99381_c0_seq1|m.13953
cds.comp13427_c0_seq1|m.4128	cds.comp105803_c0_seq1|m.19136
cds.comp13428_c0_seq1|m.4129	cds.comp131597_c0_seq1|m.100175
cds.comp13428_c1_seq1|m.4133	cds.comp114165_c0_seq6|m.43234
cds.comp13434_c0_seq2|m.4137	cds.comp113321_c0_seq1|m.38472
cds.comp13438_c0_seq1|m.4138	cds.comp109074_c0_seq1|m.24199
cds.comp13441_c0_seq1|m.4140	cds.comp114890_c3_seq1|m.47608
cds.comp13445_c0_seq1|m.4141	cds.comp119485_c1_seq1|m.92984
cds.comp13446_c0_seq1|m.4142	cds.comp104307_c0_seq2|m.17626
cds.comp13451_c0_seq1|m.4146	cds.comp117638_c1_seq1|m.71483
cds.comp13453_c0_seq2|m.4151	cds.comp96560_c0_seq1|m.12377
cds.comp13457_c0_seq1|m.4154	cds.comp108351_c0_seq1|m.22784
cds.comp13458_c0_seq1|m.4156	cds.comp117582_c1_seq1|m.70922
cds.comp13459_c1_seq2|m.4159	cds.comp118482_c0_seq1|m.80319
cds.comp13460_c0_seq1|m.4160	cds.comp90077_c0_seq1|m.10012
cds.comp13461_c0_seq1|m.4161	cds.comp107518_c0_seq2|m.21482
cds.comp13463_c0_seq3|m.4164	cds.comp106824_c0_seq2|m.20427
cds.comp13465_c0_seq1|m.4166	cds.comp113457_c5_seq6|m.39095
cds.comp13466_c0_seq1|m.4167	cds.comp59251_c0_seq1|m.4234
cds.comp13469_c0_seq1|m.4172	cds.comp110066_c0_seq2|m.26474
cds.comp13471_c0_seq1|m.4174	cds.comp99795_c0_seq2|m.14291
cds.comp13472_c0_seq2|m.4175	cds.comp103466_c0_seq3|m.16857
cds.comp13473_c0_seq1|m.4176	cds.comp108950_c1_seq1|m.24002
cds.comp13474_c0_seq2|m.4179	cds.comp116935_c5_seq10|m.64383
cds.comp13474_c0_seq6|m.4187	cds.comp113339_c0_seq1|m.38497
cds.comp13479_c0_seq2|m.4193	cds.comp111466_c0_seq1|m.30632
cds.comp13482_c0_seq1|m.4197	cds.comp115433_c0_seq1|m.51954
cds.comp13483_c0_seq1|m.4199	cds.comp120031_c0_seq1|m.98497
cds.comp13484_c0_seq3|m.4203	cds.comp115477_c2_seq2|m.52372
cds.comp13488_c0_seq2|m.4206	cds.comp111013_c0_seq1|m.29112
cds.comp13491_c0_seq1|m.4208	cds.comp118449_c2_seq1|m.80019
cds.comp13497_c0_seq1|m.4213	cds.comp116409_c1_seq1|m.59500
cds.comp13499_c0_seq1|m.4215	cds.comp106585_c1_seq1|m.20161
cds.comp13501_c0_seq1|m.4217	cds.comp97271_c0_seq1|m.12740
cds.comp13502_c0_seq1|m.4218	cds.comp95808_c0_seq1|m.11997
cds.comp13505_c0_seq1|m.4220	cds.comp113506_c0_seq1|m.39369
cds.comp13506_c0_seq1|m.4221	cds.comp92834_c0_seq1|m.10976
cds.comp13509_c0_seq1|m.4226	cds.comp97032_c0_seq1|m.12597
cds.comp13510_c0_seq2|m.4227	cds.comp106064_c0_seq1|m.19431
cds.comp13511_c0_seq1|m.4228	cds.comp117132_c0_seq3|m.66080
cds.comp13515_c0_seq1|m.4235	cds.comp78109_c0_seq2|m.7134
cds.comp13516_c0_seq1|m.4239	cds.comp108473_c0_seq2|m.22981
cds.comp13516_c0_seq2|m.4243	cds.comp108473_c0_seq7|m.22995
cds.comp13517_c0_seq1|m.4246	cds.comp119526_c1_seq1|m.93461
cds.comp13518_c0_seq1|m.4248	cds.comp117527_c2_seq2|m.70339
cds.comp13520_c0_seq1|m.4253	cds.comp50762_c0_seq1|m.3087
cds.comp13521_c0_seq1|m.4254	cds.comp115143_c7_seq2|m.49525
cds.comp13521_c0_seq2|m.4255	cds.comp115143_c7_seq2|m.49524
cds.comp13522_c0_seq1|m.4257	cds.comp113229_c0_seq1|m.37977
cds.comp13525_c0_seq1|m.4259	cds.comp110663_c0_seq1|m.28112
cds.comp13527_c0_seq1|m.4263	cds.comp80483_c0_seq2|m.7668
cds.comp13531_c0_seq1|m.4268	cds.comp113457_c5_seq8|m.39097
cds.comp13532_c0_seq1|m.4269	cds.comp100296_c0_seq1|m.14623
cds.comp13534_c0_seq1|m.4270	cds.comp108347_c0_seq3|m.22781
cds.comp13536_c0_seq1|m.4271	cds.comp112467_c0_seq3|m.34461
cds.comp13539_c0_seq1|m.4274	cds.comp106381_c0_seq1|m.19880
cds.comp13541_c0_seq5|m.4283	cds.comp114708_c0_seq8|m.46455
cds.comp13542_c0_seq1|m.4285	cds.comp116260_c4_seq1|m.58251
cds.comp13543_c0_seq1|m.4286	cds.comp50542_c0_seq1|m.3063
cds.comp13544_c0_seq1|m.4287	cds.comp58016_c0_seq1|m.4058
cds.comp13546_c0_seq1|m.4288	cds.comp117824_c0_seq1|m.73576
cds.comp13547_c0_seq1|m.4289	cds.comp92663_c0_seq1|m.10912
cds.comp13550_c0_seq1|m.4292	cds.comp78040_c0_seq1|m.7098
cds.comp13553_c0_seq1|m.4293	cds.comp106360_c0_seq1|m.19829
cds.comp13555_c0_seq1|m.4295	cds.comp107544_c0_seq1|m.21531
cds.comp13557_c0_seq2|m.4297	cds.comp116878_c1_seq1|m.63898
cds.comp13558_c0_seq1|m.4300	cds.comp93830_c0_seq1|m.11292
cds.comp13560_c0_seq3|m.4305	cds.comp101235_c0_seq1|m.15089
cds.comp13561_c0_seq1|m.4307	cds.comp99261_c0_seq2|m.13805
cds.comp13562_c0_seq1|m.4308	cds.comp113587_c1_seq1|m.39926
cds.comp13565_c0_seq1|m.4309	cds.comp119161_c0_seq1|m.89092
cds.comp13569_c0_seq1|m.4313	cds.comp111018_c0_seq3|m.29146
cds.comp13570_c0_seq1|m.4315	cds.comp45214_c0_seq1|m.2349
cds.comp13572_c0_seq1|m.4317	cds.comp111981_c0_seq8|m.32453
cds.comp13573_c0_seq2|m.4320	cds.comp102468_c0_seq1|m.15958
cds.comp13574_c0_seq2|m.4321	cds.comp102322_c0_seq1|m.15808
cds.comp13577_c0_seq4|m.4325	cds.comp110945_c3_seq2|m.28912
cds.comp13581_c0_seq1|m.4335	cds.comp50912_c0_seq1|m.3114
cds.comp13582_c0_seq1|m.4337	cds.comp77725_c0_seq1|m.6908
cds.comp13584_c0_seq1|m.4338	cds.comp116974_c1_seq2|m.64757
cds.comp13585_c0_seq1|m.4340	cds.comp120139_c0_seq1|m.98614
cds.comp13586_c0_seq1|m.4341	cds.comp107862_c0_seq1|m.21937
cds.comp13588_c0_seq1|m.4343	cds.comp96726_c0_seq1|m.12457
cds.comp13594_c0_seq1|m.4345	cds.comp120027_c0_seq1|m.98495
cds.comp13595_c0_seq1|m.4346	cds.comp104107_c0_seq2|m.17369
cds.comp13599_c0_seq1|m.4350	cds.comp87159_c0_seq1|m.9275
cds.comp13601_c0_seq1|m.4351	cds.comp102961_c1_seq1|m.16393
cds.comp13602_c0_seq1|m.4352	cds.comp96097_c0_seq1|m.12145
cds.comp13605_c0_seq1|m.4353	cds.comp103964_c2_seq2|m.17198
cds.comp13614_c0_seq1|m.4360	cds.comp53054_c0_seq1|m.3364
cds.comp13615_c0_seq2|m.4363	cds.comp118819_c2_seq6|m.84746
cds.comp13618_c0_seq1|m.4382	cds.comp116704_c0_seq1|m.62280
cds.comp13620_c0_seq1|m.4385	cds.comp110989_c0_seq1|m.29033
cds.comp13622_c0_seq1|m.4386	cds.comp115377_c0_seq20|m.51518
cds.comp13623_c0_seq1|m.4387	cds.comp113997_c0_seq1|m.42236
cds.comp13625_c0_seq1|m.4393	cds.comp76048_c0_seq1|m.6582
cds.comp13627_c0_seq1|m.4395	cds.comp54957_c0_seq1|m.3640
cds.comp13629_c0_seq5|m.4401	cds.comp115247_c1_seq1|m.50422
cds.comp13631_c0_seq1|m.4405	cds.comp116496_c3_seq2|m.60214
cds.comp13631_c0_seq1|m.4406	cds.comp116496_c3_seq4|m.60217
cds.comp13633_c0_seq1|m.4408	cds.comp89750_c0_seq1|m.9867
cds.comp13635_c0_seq1|m.4409	cds.comp114083_c0_seq9|m.42820
cds.comp13635_c2_seq1|m.4412	cds.comp114083_c0_seq3|m.42802
cds.comp13636_c0_seq1|m.4413	cds.comp55094_c0_seq1|m.3666
cds.comp13637_c0_seq1|m.4417	cds.comp77629_c0_seq2|m.6851
cds.comp13639_c0_seq1|m.4420	cds.comp90837_c1_seq2|m.10284
cds.comp13640_c0_seq1|m.4421	cds.comp99453_c0_seq2|m.14029
cds.comp13640_c0_seq2|m.4424	cds.comp99453_c0_seq5|m.14036
cds.comp13642_c0_seq1|m.4428	cds.comp109984_c0_seq1|m.26280
cds.comp13643_c0_seq1|m.4429	cds.comp101906_c0_seq1|m.15497
cds.comp13644_c0_seq1|m.4430	cds.comp101534_c0_seq1|m.15240
cds.comp13645_c0_seq1|m.4433	cds.comp97115_c0_seq1|m.12638
cds.comp13647_c0_seq1|m.4435	cds.comp99217_c0_seq1|m.13739
cds.comp13650_c0_seq2|m.4440	cds.comp116438_c0_seq1|m.59684
cds.comp13656_c0_seq1|m.4443	cds.comp115105_c6_seq5|m.49233
cds.comp13658_c0_seq2|m.4448	cds.comp115254_c1_seq2|m.50459
cds.comp13659_c0_seq2|m.4452	cds.comp77996_c0_seq1|m.7061
cds.comp13661_c0_seq1|m.4455	cds.comp107690_c0_seq1|m.21708
cds.comp13665_c0_seq4|m.4470	cds.comp77718_c0_seq1|m.6900
cds.comp13666_c0_seq1|m.4482	cds.comp113871_c1_seq3|m.41383
cds.comp13672_c0_seq1|m.4487	cds.comp108015_c0_seq1|m.22174
cds.comp13673_c0_seq1|m.4489	cds.comp119110_c0_seq4|m.88316
cds.comp13674_c0_seq1|m.4494	cds.comp52474_c0_seq1|m.3292
cds.comp13678_c0_seq1|m.4500	cds.comp78116_c0_seq1|m.7141
cds.comp13679_c0_seq3|m.4503	cds.comp111829_c0_seq1|m.31781
cds.comp13680_c0_seq4|m.4505	cds.comp109241_c0_seq2|m.24548
cds.comp13682_c0_seq1|m.4506	cds.comp70385_c0_seq1|m.5760
cds.comp13688_c0_seq1|m.4512	cds.comp107526_c0_seq1|m.21500
cds.comp13689_c0_seq1|m.4513	cds.comp98110_c0_seq1|m.13118
cds.comp13692_c0_seq1|m.4514	cds.comp109296_c0_seq1|m.24703
cds.comp13695_c0_seq1|m.4519	cds.comp111211_c0_seq1|m.29881
cds.comp13697_c0_seq1|m.4522	cds.comp117857_c0_seq1|m.73835
cds.comp13702_c0_seq1|m.4526	cds.comp120002_c0_seq1|m.98472
cds.comp13703_c0_seq4|m.4527	cds.comp108054_c0_seq1|m.22309
cds.comp13711_c0_seq2|m.4536	cds.comp106162_c0_seq3|m.19590
cds.comp13712_c0_seq2|m.4538	cds.comp117014_c2_seq2|m.65083
cds.comp13719_c0_seq1|m.4551	cds.comp104345_c0_seq1|m.17704
cds.comp13721_c0_seq1|m.4553	cds.comp97118_c0_seq1|m.12642
cds.comp13722_c0_seq1|m.4554	cds.comp98988_c0_seq1|m.13522
cds.comp13723_c3_seq6|m.4559	cds.comp117741_c1_seq4|m.72750
cds.comp13725_c0_seq1|m.4562	cds.comp118185_c0_seq2|m.77491
cds.comp13733_c0_seq1|m.4566	cds.comp109017_c0_seq1|m.24115
cds.comp13734_c0_seq1|m.4568	cds.comp113218_c0_seq2|m.37926
cds.comp13735_c0_seq1|m.4572	cds.comp107102_c0_seq2|m.20864
cds.comp13740_c0_seq2|m.4594	cds.comp97192_c0_seq1|m.12694
cds.comp13741_c0_seq1|m.4595	cds.comp106607_c0_seq2|m.20201
cds.comp13741_c0_seq3|m.4596	cds.comp106607_c0_seq3|m.20202
cds.comp13742_c0_seq1|m.4597	cds.comp102913_c0_seq1|m.16354
cds.comp13744_c0_seq1|m.4598	cds.comp116429_c0_seq1|m.59619
cds.comp13747_c0_seq2|m.4602	cds.comp99033_c0_seq2|m.13554
cds.comp13751_c0_seq1|m.4605	cds.comp107699_c0_seq6|m.21714
cds.comp13758_c0_seq1|m.4612	cds.comp104342_c0_seq1|m.17702
cds.comp13760_c0_seq1|m.4613	cds.comp99051_c0_seq4|m.13573
cds.comp13760_c0_seq2|m.4615	cds.comp99051_c0_seq5|m.13575
cds.comp13762_c0_seq2|m.4623	cds.comp105893_c0_seq1|m.19283
cds.comp13763_c0_seq1|m.4624	cds.comp77958_c0_seq1|m.7039
cds.comp13766_c0_seq1|m.4626	cds.comp104999_c0_seq1|m.18352
cds.comp13767_c0_seq1|m.4627	cds.comp106250_c2_seq1|m.19704
cds.comp13768_c0_seq1|m.4628	cds.comp60497_c0_seq1|m.4404
cds.comp13769_c0_seq1|m.4630	cds.comp63438_c0_seq1|m.4832
cds.comp1377_c0_seq1|m.204	cds.comp64150_c0_seq1|m.4942
cds.comp13771_c0_seq1|m.4634	cds.comp112756_c1_seq2|m.35820
cds.comp13778_c0_seq1|m.4643	cds.comp104214_c0_seq1|m.17521
cds.comp13779_c0_seq1|m.4644	cds.comp119743_c12_seq1|m.96006
cds.comp13783_c0_seq1|m.4656	cds.comp115336_c2_seq1|m.51249
cds.comp13784_c0_seq1|m.4658	cds.comp110389_c0_seq5|m.27394
cds.comp13787_c0_seq1|m.4660	cds.comp55671_c0_seq1|m.3750
cds.comp13788_c0_seq1|m.4661	cds.comp106835_c0_seq1|m.20452
cds.comp13789_c0_seq1|m.4662	cds.comp75401_c0_seq2|m.6490
cds.comp13793_c0_seq1|m.4666	cds.comp115670_c0_seq1|m.53545
cds.comp13794_c0_seq2|m.4670	cds.comp103574_c0_seq1|m.16934
cds.comp13796_c0_seq3|m.4678	cds.comp103173_c0_seq1|m.16572
cds.comp13797_c0_seq2|m.4687	cds.comp112088_c0_seq2|m.32840
cds.comp13799_c0_seq1|m.4688	cds.comp89677_c0_seq1|m.9847
cds.comp13800_c0_seq1|m.4689	cds.comp108081_c0_seq1|m.22324
cds.comp13802_c0_seq4|m.4692	cds.comp116719_c2_seq2|m.62398
cds.comp13803_c0_seq1|m.4693	cds.comp116740_c2_seq1|m.62579
cds.comp13805_c0_seq1|m.4694	cds.comp99342_c0_seq1|m.13914
cds.comp13807_c0_seq1|m.4698	cds.comp78093_c0_seq1|m.7124
cds.comp13808_c0_seq2|m.4701	cds.comp107039_c0_seq2|m.20775
cds.comp13809_c0_seq2|m.4705	cds.comp99426_c0_seq2|m.14001
cds.comp13809_c0_seq2|m.4706	cds.comp99426_c0_seq1|m.14000
cds.comp13810_c0_seq1|m.4711	cds.comp115149_c2_seq3|m.49626
cds.comp13812_c0_seq2|m.4721	cds.comp119397_c1_seq3|m.92003
cds.comp13813_c0_seq2|m.4725	cds.comp118820_c7_seq1|m.84764
cds.comp13814_c0_seq1|m.4726	cds.comp106695_c0_seq1|m.20292
cds.comp13815_c0_seq1|m.4733	cds.comp111311_c0_seq1|m.30154
cds.comp13817_c0_seq1|m.4736	cds.comp96869_c0_seq1|m.12519
cds.comp13820_c0_seq1|m.4739	cds.comp95335_c0_seq1|m.11846
cds.comp13826_c0_seq1|m.4763	cds.comp99067_c0_seq1|m.13593
cds.comp13827_c0_seq1|m.4764	cds.comp115394_c0_seq1|m.51662
cds.comp13829_c0_seq2|m.4768	cds.comp104447_c0_seq1|m.17761
cds.comp1383_c0_seq1|m.205	cds.comp109392_c0_seq4|m.24915
cds.comp13831_c0_seq1|m.4770	cds.comp102641_c0_seq1|m.16102
cds.comp13834_c0_seq19|m.4800	cds.comp111063_c0_seq20|m.29275
cds.comp13836_c0_seq1|m.4818	cds.comp60658_c0_seq1|m.4424
cds.comp13838_c0_seq1|m.4819	cds.comp118265_c0_seq1|m.78175
cds.comp13839_c0_seq2|m.4820	cds.comp117450_c5_seq49|m.69394
cds.comp13840_c0_seq1|m.4822	cds.comp91472_c0_seq1|m.10526
cds.comp13844_c0_seq1|m.4824	cds.comp78060_c0_seq1|m.7106
cds.comp13845_c0_seq1|m.4825	cds.comp116347_c0_seq2|m.59123
cds.comp13846_c0_seq1|m.4827	cds.comp89753_c0_seq1|m.9868
cds.comp13848_c0_seq1|m.4841	cds.comp94711_c0_seq1|m.11622
cds.comp13850_c0_seq1|m.4844	cds.comp109700_c0_seq1|m.25516
cds.comp13852_c0_seq1|m.4847	cds.comp116419_c2_seq1|m.59559
cds.comp13856_c0_seq2|m.4849	cds.comp109689_c0_seq1|m.25485
cds.comp13856_c0_seq5|m.4855	cds.comp109689_c0_seq4|m.25491
cds.comp13858_c0_seq2|m.4859	cds.comp108325_c1_seq1|m.22740
cds.comp13861_c0_seq1|m.4863	cds.comp110327_c0_seq4|m.27155
cds.comp13862_c0_seq1|m.4866	cds.comp117333_c1_seq6|m.68088
cds.comp13863_c0_seq1|m.4867	cds.comp71705_c0_seq1|m.5934
cds.comp13864_c0_seq3|m.4870	cds.comp109053_c0_seq4|m.24162
cds.comp13866_c0_seq1|m.4872	cds.comp112993_c2_seq1|m.36840
cds.comp13867_c0_seq1|m.4874	cds.comp103612_c0_seq1|m.16956
cds.comp13868_c0_seq1|m.4875	cds.comp109086_c0_seq1|m.24216
cds.comp13870_c0_seq1|m.4876	cds.comp99720_c0_seq1|m.14248
cds.comp13872_c0_seq1|m.4877	cds.comp99338_c0_seq6|m.13903
cds.comp13874_c0_seq2|m.4885	cds.comp112171_c0_seq4|m.33314
cds.comp13875_c0_seq1|m.4886	cds.comp89273_c0_seq1|m.9745
cds.comp13878_c0_seq1|m.4888	cds.comp77776_c0_seq1|m.6934
cds.comp13881_c1_seq3|m.4893	cds.comp104704_c0_seq2|m.18049
cds.comp13884_c0_seq2|m.4898	cds.comp90989_c0_seq1|m.10362
cds.comp13889_c0_seq3|m.4906	cds.comp108992_c0_seq2|m.24063
cds.comp13897_c0_seq1|m.4912	cds.comp113947_c0_seq2|m.41949
cds.comp13898_c0_seq1|m.4914	cds.comp113350_c1_seq3|m.38560
cds.comp1390_c0_seq1|m.211	cds.comp113114_c0_seq2|m.37505
cds.comp13900_c0_seq1|m.4917	cds.comp102573_c1_seq1|m.16050
cds.comp13902_c0_seq1|m.4919	cds.comp94955_c0_seq1|m.11698
cds.comp13903_c0_seq1|m.4920	cds.comp104515_c0_seq4|m.17838
cds.comp13912_c0_seq1|m.4931	cds.comp118146_c1_seq1|m.77111
cds.comp13917_c0_seq2|m.4936	cds.comp103090_c0_seq5|m.16489
cds.comp13919_c0_seq1|m.4940	cds.comp104706_c0_seq1|m.18056
cds.comp13922_c0_seq1|m.4942	cds.comp109249_c0_seq3|m.24567
cds.comp13922_c0_seq4|m.4945	cds.comp109249_c0_seq2|m.24566
cds.comp13927_c0_seq1|m.4947	cds.comp116048_c3_seq1|m.56595
cds.comp13928_c0_seq1|m.4949	cds.comp98648_c0_seq1|m.13360
cds.comp13929_c0_seq1|m.4950	cds.comp90025_c0_seq1|m.9999
cds.comp13932_c0_seq1|m.4952	cds.comp115779_c0_seq8|m.54200
cds.comp13934_c0_seq1|m.4953	cds.comp107983_c0_seq1|m.22121
cds.comp13937_c0_seq1|m.4955	cds.comp119431_c2_seq1|m.92389
cds.comp13938_c0_seq1|m.4956	cds.comp77852_c0_seq1|m.6975
cds.comp13940_c0_seq1|m.4957	cds.comp93841_c0_seq1|m.11293
cds.comp13941_c0_seq1|m.4958	cds.comp102287_c0_seq1|m.15799
cds.comp13944_c0_seq1|m.4966	cds.comp99860_c0_seq1|m.14351
cds.comp13946_c0_seq1|m.4968	cds.comp79609_c0_seq1|m.7459
cds.comp13948_c0_seq3|m.4972	cds.comp118020_c2_seq1|m.75851
cds.comp13956_c0_seq1|m.4979	cds.comp113692_c0_seq1|m.40385
cds.comp13958_c0_seq1|m.4980	cds.comp52593_c0_seq1|m.3304
cds.comp13959_c0_seq1|m.4984	cds.comp111457_c0_seq1|m.30611
cds.comp13966_c0_seq1|m.4992	cds.comp115934_c0_seq1|m.55487
cds.comp13967_c0_seq1|m.4994	cds.comp77752_c0_seq1|m.6927
cds.comp13968_c0_seq1|m.4996	cds.comp96173_c0_seq1|m.12182
cds.comp13970_c0_seq1|m.4997	cds.comp112238_c0_seq5|m.33539
cds.comp13978_c0_seq1|m.5007	cds.comp99364_c0_seq1|m.13937
cds.comp13979_c0_seq1|m.5008	cds.comp118132_c0_seq2|m.76978
cds.comp13979_c0_seq2|m.5009	cds.comp135922_c0_seq1|m.100641
cds.comp13981_c0_seq1|m.5013	cds.comp103360_c0_seq1|m.16743
cds.comp13982_c0_seq1|m.5015	cds.comp77834_c0_seq1|m.6970
cds.comp13984_c0_seq1|m.5017	cds.comp104485_c0_seq1|m.17802
cds.comp13985_c0_seq1|m.5021	cds.comp99347_c0_seq2|m.13920
cds.comp13986_c0_seq2|m.5024	cds.comp97497_c0_seq1|m.12860
cds.comp13987_c0_seq1|m.5025	cds.comp104562_c0_seq1|m.17890
cds.comp13988_c0_seq1|m.5026	cds.comp106706_c0_seq1|m.20324
cds.comp13993_c0_seq1|m.5029	cds.comp117321_c2_seq1|m.68004
cds.comp13994_c0_seq1|m.5030	cds.comp117181_c1_seq1|m.66934
cds.comp13998_c0_seq1|m.5032	cds.comp110788_c0_seq1|m.28393
cds.comp13999_c0_seq3|m.5037	cds.comp99305_c0_seq1|m.13855
cds.comp14003_c0_seq1|m.5043	cds.comp102388_c0_seq1|m.15859
cds.comp14005_c0_seq1|m.5045	cds.comp111236_c0_seq2|m.29930
cds.comp14006_c0_seq1|m.5046	cds.comp117498_c0_seq10|m.70062
cds.comp14009_c0_seq1|m.5048	cds.comp116252_c3_seq1|m.58163
cds.comp14010_c0_seq1|m.5049	cds.comp102074_c0_seq1|m.15651
cds.comp14012_c0_seq1|m.5054	cds.comp107034_c0_seq1|m.20763
cds.comp14012_c0_seq2|m.5056	cds.comp107034_c0_seq2|m.20765
cds.comp14013_c0_seq1|m.5058	cds.comp117379_c2_seq1|m.68377
cds.comp14015_c0_seq4|m.5062	cds.comp115967_c0_seq6|m.55764
cds.comp14015_c0_seq5|m.5063	cds.comp115967_c0_seq4|m.55763
cds.comp14021_c0_seq1|m.5069	cds.comp95841_c0_seq2|m.12021
cds.comp14025_c0_seq1|m.5073	cds.comp114092_c0_seq2|m.42868
cds.comp14026_c0_seq2|m.5076	cds.comp113655_c5_seq4|m.40218
cds.comp14027_c0_seq1|m.5077	cds.comp99315_c0_seq1|m.13870
cds.comp14028_c0_seq1|m.5078	cds.comp120044_c0_seq1|m.98507
cds.comp14029_c0_seq1|m.5080	cds.comp90130_c0_seq1|m.10018
cds.comp14032_c0_seq1|m.5084	cds.comp104158_c0_seq1|m.17431
cds.comp14033_c0_seq1|m.5085	cds.comp118863_c0_seq1|m.85439
cds.comp14035_c0_seq1|m.5090	cds.comp116184_c0_seq2|m.57557
cds.comp14037_c0_seq1|m.5093	cds.comp92518_c0_seq1|m.10872
cds.comp14038_c0_seq1|m.5094	cds.comp102253_c0_seq2|m.15749
cds.comp14039_c0_seq1|m.5098	cds.comp103280_c1_seq1|m.16666
cds.comp14040_c0_seq1|m.5101	cds.comp112662_c0_seq1|m.35424
cds.comp14041_c0_seq1|m.5103	cds.comp113509_c1_seq4|m.39382
cds.comp14042_c0_seq4|m.5107	cds.comp112165_c0_seq3|m.33247
cds.comp14046_c0_seq1|m.5109	cds.comp118693_c0_seq2|m.82932
cds.comp14047_c0_seq1|m.5111	cds.comp107843_c1_seq3|m.21922
cds.comp14050_c0_seq1|m.5114	cds.comp58051_c0_seq1|m.4061
cds.comp14051_c0_seq3|m.5117	cds.comp113088_c0_seq1|m.37405
cds.comp14053_c0_seq3|m.5123	cds.comp113576_c0_seq2|m.39865
cds.comp14056_c0_seq1|m.5142	cds.comp47550_c0_seq1|m.2674
cds.comp14060_c0_seq1|m.5151	cds.comp55140_c0_seq1|m.3677
cds.comp14061_c0_seq1|m.5152	cds.comp60784_c0_seq1|m.4443
cds.comp14062_c0_seq2|m.5154	cds.comp117102_c4_seq1|m.65800
cds.comp14063_c0_seq1|m.5159	cds.comp113070_c0_seq2|m.37299
cds.comp14065_c0_seq3|m.5169	cds.comp114408_c0_seq2|m.44449
cds.comp14066_c0_seq1|m.5170	cds.comp117880_c1_seq1|m.74084
cds.comp14069_c0_seq1|m.5180	cds.comp90242_c0_seq1|m.10050
cds.comp14072_c0_seq1|m.5181	cds.comp117697_c0_seq23|m.72086
cds.comp14073_c0_seq1|m.5182	cds.comp80180_c0_seq1|m.7603
cds.comp14074_c0_seq1|m.5183	cds.comp78139_c0_seq2|m.7149
cds.comp14075_c0_seq1|m.5184	cds.comp93217_c0_seq1|m.11099
cds.comp14076_c0_seq1|m.5185	cds.comp107545_c0_seq1|m.21535
cds.comp14077_c0_seq2|m.5187	cds.comp96543_c0_seq1|m.12365
cds.comp14079_c0_seq1|m.5188	cds.comp77704_c0_seq1|m.6895
cds.comp14080_c0_seq2|m.5194	cds.comp119223_c0_seq2|m.89813
cds.comp14081_c0_seq1|m.5198	cds.comp102291_c0_seq1|m.15800
cds.comp14082_c0_seq1|m.5200	cds.comp99777_c0_seq1|m.14285
cds.comp14085_c0_seq3|m.5204	cds.comp108273_c0_seq1|m.22643
cds.comp14088_c0_seq3|m.5208	cds.comp105985_c0_seq2|m.19352
cds.comp14090_c0_seq1|m.5214	cds.comp96789_c0_seq1|m.12487
cds.comp14092_c0_seq1|m.5217	cds.comp94021_c0_seq1|m.11372
cds.comp14093_c0_seq5|m.5218	cds.comp93949_c0_seq1|m.11333
cds.comp14098_c0_seq1|m.5221	cds.comp77894_c0_seq2|m.6998
cds.comp14100_c0_seq1|m.5224	cds.comp119125_c2_seq2|m.88499
cds.comp14101_c0_seq1|m.5226	cds.comp114905_c0_seq1|m.47796
cds.comp14103_c0_seq1|m.5227	cds.comp106636_c0_seq1|m.20234
cds.comp14104_c0_seq2|m.5230	cds.comp89657_c0_seq1|m.9845
cds.comp14105_c0_seq4|m.5236	cds.comp104599_c0_seq2|m.17933
cds.comp14110_c0_seq1|m.5238	cds.comp99418_c0_seq1|m.13993
cds.comp14112_c0_seq1|m.5240	cds.comp100353_c0_seq1|m.14650
cds.comp14113_c1_seq1|m.5241	cds.comp110901_c0_seq1|m.28798
cds.comp14114_c0_seq1|m.5242	cds.comp106950_c0_seq1|m.20638
cds.comp14116_c0_seq1|m.5243	cds.comp110169_c0_seq1|m.26722
cds.comp14118_c0_seq1|m.5244	cds.comp96300_c0_seq2|m.12229
cds.comp14119_c1_seq1|m.5245	cds.comp77804_c0_seq1|m.6943
cds.comp14120_c0_seq1|m.5247	cds.comp96752_c0_seq1|m.12466
cds.comp14122_c0_seq1|m.5250	cds.comp106321_c0_seq1|m.19796
cds.comp14123_c0_seq1|m.5252	cds.comp85917_c0_seq1|m.9011
cds.comp14124_c0_seq1|m.5253	cds.comp109319_c0_seq1|m.24759
cds.comp14127_c0_seq1|m.5256	cds.comp111701_c0_seq12|m.31296
cds.comp14130_c0_seq1|m.5260	cds.comp103009_c0_seq1|m.16428
cds.comp14131_c0_seq1|m.5261	cds.comp96878_c0_seq1|m.12522
cds.comp14138_c0_seq1|m.5266	cds.comp117906_c0_seq2|m.74407
cds.comp14140_c0_seq2|m.5270	cds.comp120010_c0_seq1|m.98480
cds.comp14142_c0_seq1|m.5272	cds.comp96758_c1_seq1|m.12474
cds.comp14143_c0_seq1|m.5273	cds.comp99439_c0_seq1|m.14013
cds.comp14144_c0_seq1|m.5274	cds.comp98971_c0_seq1|m.13506
cds.comp14145_c0_seq1|m.5275	cds.comp100300_c0_seq1|m.14624
cds.comp14146_c0_seq1|m.5276	cds.comp110122_c0_seq7|m.26580
cds.comp14148_c0_seq1|m.5280	cds.comp117229_c0_seq4|m.67401
cds.comp14150_c0_seq1|m.5282	cds.comp110867_c0_seq1|m.28684
cds.comp14151_c0_seq1|m.5285	cds.comp107409_c0_seq1|m.21332
cds.comp14152_c0_seq1|m.5286	cds.comp119599_c2_seq1|m.94339
cds.comp14153_c0_seq1|m.5288	cds.comp107823_c0_seq3|m.21888
cds.comp14154_c0_seq1|m.5289	cds.comp93708_c0_seq1|m.11264
cds.comp14155_c0_seq2|m.5291	cds.comp114308_c0_seq9|m.43922
cds.comp14157_c0_seq1|m.5296	cds.comp106573_c0_seq1|m.20153
cds.comp14161_c0_seq1|m.5303	cds.comp78136_c0_seq1|m.7147
cds.comp14164_c0_seq1|m.5308	cds.comp73684_c0_seq1|m.6221
cds.comp14165_c0_seq2|m.5311	cds.comp103976_c0_seq1|m.17211
cds.comp14166_c0_seq1|m.5314	cds.comp60701_c0_seq1|m.4433
cds.comp14169_c0_seq1|m.5321	cds.comp96024_c0_seq1|m.12114
cds.comp14170_c0_seq1|m.5322	cds.comp118574_c1_seq2|m.81452
cds.comp14171_c0_seq2|m.5324	cds.comp113840_c0_seq2|m.41279
cds.comp14172_c0_seq1|m.5326	cds.comp52139_c0_seq1|m.3269
cds.comp14173_c0_seq2|m.5329	cds.comp92269_c0_seq1|m.10794
cds.comp14174_c0_seq1|m.5331	cds.comp108049_c0_seq1|m.22304
cds.comp14175_c0_seq1|m.5334	cds.comp116466_c1_seq1|m.59877
cds.comp14177_c0_seq1|m.5337	cds.comp104476_c0_seq1|m.17788
cds.comp14183_c0_seq1|m.5341	cds.comp90271_c0_seq1|m.10061
cds.comp14186_c0_seq1|m.5344	cds.comp112762_c0_seq1|m.35836
cds.comp14188_c0_seq1|m.5346	cds.comp98352_c0_seq2|m.13210
cds.comp14191_c0_seq1|m.5350	cds.comp109760_c0_seq1|m.25653
cds.comp14192_c0_seq2|m.5355	cds.comp109841_c0_seq1|m.25883
cds.comp14193_c0_seq1|m.5356	cds.comp96530_c0_seq1|m.12352
cds.comp14194_c0_seq1|m.5357	cds.comp99875_c0_seq1|m.14360
cds.comp14195_c0_seq1|m.5358	cds.comp108357_c0_seq2|m.22806
cds.comp14196_c0_seq1|m.5359	cds.comp109956_c0_seq3|m.26209
cds.comp14198_c0_seq1|m.5363	cds.comp90926_c0_seq1|m.10308
cds.comp142_c0_seq1|m.37	cds.comp115103_c0_seq8|m.49212
cds.comp14200_c0_seq1|m.5365	cds.comp92747_c0_seq1|m.10946
cds.comp14201_c0_seq2|m.5366	cds.comp107316_c0_seq5|m.21231
cds.comp14203_c0_seq1|m.5372	cds.comp119748_c0_seq1|m.96048
cds.comp14204_c0_seq1|m.5374	cds.comp109488_c0_seq1|m.25100
cds.comp14205_c0_seq1|m.5376	cds.comp119261_c1_seq1|m.90140
cds.comp14209_c0_seq2|m.5380	cds.comp106121_c0_seq1|m.19547
cds.comp14210_c0_seq1|m.5381	cds.comp99074_c0_seq1|m.13599
cds.comp14211_c0_seq1|m.5383	cds.comp110237_c1_seq1|m.26953
cds.comp14212_c0_seq2|m.5386	cds.comp114365_c0_seq3|m.44267
cds.comp14213_c0_seq1|m.5389	cds.comp109693_c0_seq4|m.25500
cds.comp14215_c0_seq1|m.5392	cds.comp109993_c0_seq2|m.26290
cds.comp14219_c0_seq1|m.5398	cds.comp112490_c3_seq1|m.34635
cds.comp14222_c0_seq1|m.5401	cds.comp96272_c0_seq1|m.12223
cds.comp14223_c0_seq2|m.5403	cds.comp96581_c0_seq3|m.12390
cds.comp14226_c0_seq1|m.5406	cds.comp100927_c0_seq2|m.14916
cds.comp14227_c0_seq3|m.5408	cds.comp119309_c3_seq4|m.90908
cds.comp14228_c0_seq1|m.5411	cds.comp104808_c0_seq1|m.18151
cds.comp14235_c0_seq1|m.5426	cds.comp109168_c0_seq1|m.24417
cds.comp14236_c0_seq1|m.5429	cds.comp104597_c1_seq1|m.17927
cds.comp14237_c0_seq1|m.5430	cds.comp93186_c0_seq1|m.11088
cds.comp14239_c0_seq1|m.5432	cds.comp116458_c0_seq31|m.59826
cds.comp14239_c0_seq2|m.5433	cds.comp114887_c1_seq1|m.47568
cds.comp14239_c0_seq4|m.5435	cds.comp116458_c0_seq14|m.59809
cds.comp14241_c0_seq1|m.5437	cds.comp114523_c0_seq4|m.45217
cds.comp14242_c0_seq1|m.5438	cds.comp112231_c0_seq5|m.33517
cds.comp14243_c0_seq1|m.5439	cds.comp90321_c0_seq1|m.10080
cds.comp14244_c0_seq1|m.5440	cds.comp107269_c0_seq1|m.21135
cds.comp14247_c0_seq1|m.5442	cds.comp116351_c2_seq1|m.59148
cds.comp14248_c0_seq1|m.5443	cds.comp96124_c0_seq1|m.12160
cds.comp14251_c0_seq1|m.5447	cds.comp119363_c0_seq1|m.91593
cds.comp14253_c0_seq4|m.5449	cds.comp113965_c0_seq2|m.42105
cds.comp14254_c0_seq1|m.5450	cds.comp99359_c1_seq1|m.13932
cds.comp14255_c0_seq4|m.5456	cds.comp39692_c0_seq1|m.1653
cds.comp14256_c0_seq2|m.5460	cds.comp77647_c0_seq1|m.6862
cds.comp14257_c0_seq1|m.5461	cds.comp116812_c1_seq1|m.63396
cds.comp14258_c0_seq1|m.5462	cds.comp110573_c0_seq1|m.27879
cds.comp14261_c0_seq2|m.5465	cds.comp78018_c0_seq3|m.7082
cds.comp14262_c0_seq1|m.5476	cds.comp77842_c0_seq1|m.6973
cds.comp14263_c0_seq1|m.5477	cds.comp106201_c0_seq3|m.19639
cds.comp14264_c0_seq1|m.5478	cds.comp104498_c0_seq1|m.17813
cds.comp14265_c0_seq1|m.5481	cds.comp99333_c0_seq1|m.13887
cds.comp14269_c0_seq1|m.5484	cds.comp77789_c0_seq1|m.6937
cds.comp14270_c0_seq1|m.5486	cds.comp112650_c6_seq1|m.35374
cds.comp14271_c0_seq1|m.5487	cds.comp99227_c0_seq1|m.13745
cds.comp14272_c0_seq1|m.5488	cds.comp102330_c0_seq1|m.15817
cds.comp14273_c0_seq1|m.5489	cds.comp78127_c0_seq1|m.7145
cds.comp14274_c0_seq1|m.5490	cds.comp115112_c0_seq6|m.49270
cds.comp14276_c0_seq2|m.5507	cds.comp111404_c0_seq6|m.30478
cds.comp14285_c0_seq1|m.5513	cds.comp96320_c0_seq1|m.12236
cds.comp14286_c0_seq2|m.5514	cds.comp70009_c0_seq2|m.5729
cds.comp14289_c0_seq1|m.5515	cds.comp102782_c0_seq2|m.16237
cds.comp14292_c0_seq1|m.5519	cds.comp78172_c0_seq1|m.7169
cds.comp14293_c0_seq1|m.5521	cds.comp104559_c0_seq5|m.17889
cds.comp14294_c0_seq1|m.5523	cds.comp119339_c0_seq2|m.91398
cds.comp14295_c0_seq1|m.5526	cds.comp116599_c4_seq2|m.61296
cds.comp14298_c0_seq1|m.5530	cds.comp95484_c0_seq1|m.11891
cds.comp14300_c0_seq1|m.5533	cds.comp98320_c0_seq1|m.13192
cds.comp14301_c0_seq3|m.5534	cds.comp107822_c0_seq1|m.21884
cds.comp14303_c0_seq1|m.5535	cds.comp99616_c0_seq1|m.14176
cds.comp14304_c0_seq1|m.5537	cds.comp46595_c0_seq1|m.2556
cds.comp14305_c0_seq2|m.5539	cds.comp116354_c3_seq1|m.59159
cds.comp14306_c0_seq1|m.5540	cds.comp112439_c0_seq1|m.34303
cds.comp14307_c0_seq1|m.5542	cds.comp112478_c2_seq1|m.34497
cds.comp14309_c0_seq1|m.5543	cds.comp108264_c0_seq1|m.22617
cds.comp14310_c0_seq1|m.5544	cds.comp105391_c0_seq1|m.18711
cds.comp14311_c0_seq1|m.5545	cds.comp108434_c0_seq5|m.22904
cds.comp14314_c0_seq1|m.5553	cds.comp98835_c0_seq1|m.13436
cds.comp14315_c0_seq2|m.5555	cds.comp110386_c0_seq1|m.27351
cds.comp14316_c0_seq2|m.5557	cds.comp112464_c2_seq16|m.34417
cds.comp14317_c0_seq1|m.5558	cds.comp109603_c0_seq1|m.25319
cds.comp14318_c0_seq1|m.5561	cds.comp106358_c0_seq1|m.19826
cds.comp14320_c0_seq1|m.5564	cds.comp116645_c0_seq15|m.61800
cds.comp14322_c0_seq1|m.5566	cds.comp104135_c0_seq1|m.17411
cds.comp14323_c0_seq2|m.5567	cds.comp114169_c4_seq1|m.43261
cds.comp14327_c0_seq1|m.5577	cds.comp99176_c0_seq1|m.13700
cds.comp14335_c0_seq2|m.5590	cds.comp103968_c0_seq5|m.17203
cds.comp14337_c0_seq2|m.5593	cds.comp109581_c0_seq10|m.25288
cds.comp14340_c0_seq1|m.5597	cds.comp112955_c0_seq2|m.36701
cds.comp14341_c0_seq1|m.5598	cds.comp118356_c1_seq3|m.78907
cds.comp14342_c0_seq1|m.5600	cds.comp59531_c0_seq1|m.4283
cds.comp14344_c0_seq1|m.5602	cds.comp108040_c0_seq1|m.22292
cds.comp14345_c0_seq1|m.5603	cds.comp115107_c0_seq3|m.49241
cds.comp14346_c0_seq1|m.5605	cds.comp91601_c0_seq1|m.10571
cds.comp14347_c0_seq1|m.5607	cds.comp94331_c0_seq2|m.11468
cds.comp14349_c0_seq1|m.5611	cds.comp111624_c0_seq1|m.30995
cds.comp14355_c0_seq1|m.5617	cds.comp117014_c1_seq6|m.65081
cds.comp14356_c0_seq1|m.5619	cds.comp119173_c0_seq1|m.89196
cds.comp14357_c0_seq2|m.5622	cds.comp119037_c0_seq1|m.87507
cds.comp14359_c0_seq4|m.5628	cds.comp111157_c1_seq13|m.29658
cds.comp1436_c0_seq1|m.221	cds.comp116080_c0_seq24|m.56842
cds.comp14360_c0_seq2|m.5630	cds.comp98030_c0_seq1|m.13071
cds.comp14365_c0_seq1|m.5636	cds.comp99427_c0_seq1|m.14003
cds.comp14367_c0_seq1|m.5637	cds.comp109436_c0_seq1|m.25000
cds.comp14368_c0_seq1|m.5639	cds.comp98717_c0_seq1|m.13382
cds.comp14369_c0_seq1|m.5640	cds.comp101481_c0_seq1|m.15208
cds.comp14370_c0_seq2|m.5642	cds.comp114562_c0_seq1|m.45508
cds.comp14372_c0_seq1|m.5644	cds.comp114993_c0_seq2|m.48538
cds.comp14377_c0_seq1|m.5650	cds.comp116798_c0_seq2|m.63230
cds.comp14378_c0_seq1|m.5651	cds.comp95355_c0_seq1|m.11851
cds.comp14380_c0_seq1|m.5653	cds.comp117607_c0_seq1|m.71159
cds.comp14381_c0_seq1|m.5655	cds.comp112476_c0_seq4|m.34486
cds.comp14382_c0_seq2|m.5656	cds.comp92109_c0_seq1|m.10738
cds.comp14386_c0_seq3|m.5659	cds.comp106709_c0_seq4|m.20327
cds.comp14387_c0_seq2|m.5661	cds.comp103233_c0_seq1|m.16624
cds.comp14389_c0_seq1|m.5662	cds.comp78054_c0_seq2|m.7105
cds.comp14390_c0_seq1|m.5663	cds.comp96764_c0_seq1|m.12477
cds.comp14391_c0_seq3|m.5668	cds.comp103525_c0_seq1|m.16898
cds.comp14392_c0_seq1|m.5672	cds.comp112981_c0_seq10|m.36803
cds.comp14393_c0_seq1|m.5675	cds.comp104085_c0_seq1|m.17342
cds.comp14394_c0_seq1|m.5676	cds.comp94273_c0_seq1|m.11449
cds.comp14395_c0_seq1|m.5678	cds.comp58027_c0_seq1|m.4059
cds.comp14396_c0_seq2|m.5681	cds.comp118418_c2_seq5|m.79732
cds.comp14397_c0_seq1|m.5682	cds.comp99449_c0_seq1|m.14018
cds.comp14398_c0_seq2|m.5684	cds.comp105622_c0_seq1|m.18930
cds.comp14401_c0_seq2|m.5689	cds.comp116757_c0_seq1|m.62883
cds.comp14404_c0_seq1|m.5691	cds.comp54666_c0_seq1|m.3596
cds.comp14405_c0_seq1|m.5693	cds.comp104622_c1_seq1|m.17962
cds.comp14406_c0_seq1|m.5696	cds.comp105615_c0_seq1|m.18918
cds.comp14407_c0_seq1|m.5697	cds.comp104129_c0_seq1|m.17399
cds.comp14412_c0_seq1|m.5705	cds.comp99433_c0_seq1|m.14007
cds.comp14419_c0_seq1|m.5713	cds.comp106011_c0_seq4|m.19381
cds.comp14422_c0_seq1|m.5719	cds.comp110924_c0_seq6|m.28870
cds.comp14424_c0_seq1|m.5722	cds.comp98104_c0_seq2|m.13117
cds.comp14425_c0_seq3|m.5726	cds.comp111908_c0_seq5|m.32084
cds.comp14428_c0_seq1|m.5733	cds.comp113755_c0_seq2|m.40827
cds.comp14430_c0_seq1|m.5735	cds.comp109195_c0_seq1|m.24473
cds.comp14432_c0_seq1|m.5746	cds.comp60037_c0_seq1|m.4344
cds.comp14433_c0_seq3|m.5749	cds.comp110220_c0_seq7|m.26936
cds.comp14433_c0_seq4|m.5751	cds.comp110220_c0_seq8|m.26938
cds.comp14435_c0_seq1|m.5754	cds.comp117531_c0_seq7|m.70386
cds.comp14436_c0_seq1|m.5756	cds.comp97246_c0_seq1|m.12722
cds.comp14437_c0_seq1|m.5757	cds.comp112853_c0_seq1|m.36274
cds.comp14439_c0_seq1|m.5761	cds.comp104338_c0_seq1|m.17698
cds.comp14440_c0_seq1|m.5762	cds.comp115202_c5_seq4|m.50084
cds.comp14441_c0_seq1|m.5765	cds.comp104294_c0_seq1|m.17617
cds.comp14442_c0_seq1|m.5766	cds.comp116469_c0_seq1|m.59883
cds.comp14443_c0_seq1|m.5768	cds.comp97703_c0_seq2|m.12958
cds.comp14444_c0_seq1|m.5770	cds.comp115266_c0_seq1|m.50540
cds.comp14445_c0_seq1|m.5772	cds.comp115343_c0_seq1|m.51339
cds.comp14447_c0_seq2|m.5778	cds.comp90027_c0_seq1|m.10000
cds.comp14449_c0_seq1|m.5781	cds.comp50330_c0_seq1|m.3043
cds.comp14450_c0_seq1|m.5782	cds.comp99437_c0_seq3|m.14011
cds.comp14450_c0_seq2|m.5783	cds.comp99437_c0_seq1|m.14009
cds.comp14453_c0_seq1|m.5795	cds.comp77762_c0_seq1|m.6930
cds.comp14454_c0_seq1|m.5797	cds.comp104306_c4_seq2|m.17625
cds.comp14456_c0_seq1|m.5798	cds.comp90206_c0_seq1|m.10042
cds.comp14459_c0_seq1|m.5812	cds.comp117879_c2_seq1|m.74082
cds.comp14461_c0_seq6|m.5815	cds.comp110435_c0_seq2|m.27498
cds.comp14462_c0_seq1|m.5820	cds.comp106639_c0_seq1|m.20238
cds.comp14463_c0_seq1|m.5821	cds.comp97221_c1_seq1|m.12713
cds.comp14465_c0_seq1|m.5828	cds.comp114002_c0_seq4|m.42316
cds.comp14467_c0_seq1|m.5836	cds.comp83456_c1_seq1|m.8421
cds.comp14468_c0_seq3|m.5839	cds.comp96461_c0_seq1|m.12312
cds.comp14470_c0_seq1|m.5846	cds.comp105800_c0_seq1|m.19134
cds.comp14471_c0_seq1|m.5847	cds.comp118169_c0_seq13|m.77340
cds.comp14472_c0_seq1|m.5849	cds.comp104202_c0_seq1|m.17515
cds.comp14475_c0_seq2|m.5852	cds.comp108665_c0_seq1|m.23390
cds.comp14476_c0_seq1|m.5853	cds.comp53104_c0_seq1|m.3371
cds.comp14478_c0_seq2|m.5859	cds.comp97826_c0_seq1|m.12994
cds.comp14478_c0_seq2|m.5860	cds.comp97826_c0_seq1|m.12995
cds.comp14478_c0_seq3|m.5861	cds.comp97826_c0_seq3|m.12998
cds.comp14479_c0_seq1|m.5864	cds.comp112462_c5_seq6|m.34386
cds.comp14479_c0_seq2|m.5865	cds.comp115131_c2_seq1|m.49444
cds.comp14479_c0_seq4|m.5867	cds.comp115131_c2_seq2|m.49445
cds.comp14480_c0_seq2|m.5871	cds.comp116460_c0_seq6|m.59851
cds.comp14481_c0_seq1|m.5872	cds.comp111188_c1_seq1|m.29826
cds.comp14488_c0_seq1|m.5885	cds.comp68430_c0_seq1|m.5509
cds.comp14489_c0_seq2|m.5889	cds.comp79781_c0_seq2|m.7516
cds.comp14490_c0_seq1|m.5892	cds.comp103915_c0_seq1|m.17153
cds.comp14491_c0_seq1|m.5893	cds.comp102004_c0_seq2|m.15603
cds.comp14495_c0_seq1|m.5902	cds.comp103236_c0_seq1|m.16629
cds.comp14500_c0_seq2|m.5919	cds.comp103619_c0_seq1|m.16957
cds.comp14501_c0_seq2|m.5920	cds.comp113968_c4_seq1|m.42118
cds.comp14502_c0_seq1|m.5922	cds.comp53002_c0_seq1|m.3354
cds.comp14503_c0_seq1|m.5923	cds.comp118387_c0_seq1|m.79322
cds.comp14506_c0_seq2|m.5928	cds.comp117400_c0_seq9|m.68708
cds.comp14507_c0_seq1|m.5929	cds.comp111373_c0_seq4|m.30352
cds.comp14509_c0_seq2|m.5932	cds.comp113634_c0_seq1|m.40143
cds.comp14510_c0_seq1|m.5934	cds.comp110366_c0_seq2|m.27275
cds.comp14511_c0_seq1|m.5935	cds.comp99548_c0_seq1|m.14137
cds.comp14513_c0_seq1|m.5938	cds.comp114751_c0_seq1|m.46713
cds.comp14514_c0_seq1|m.5940	cds.comp104244_c0_seq1|m.17566
cds.comp14515_c0_seq1|m.5942	cds.comp117395_c0_seq7|m.68523
cds.comp14516_c0_seq1|m.5944	cds.comp109416_c0_seq1|m.24950
cds.comp14521_c0_seq1|m.5948	cds.comp104717_c0_seq1|m.18067
cds.comp14522_c0_seq1|m.5950	cds.comp99422_c0_seq1|m.13995
cds.comp14524_c0_seq1|m.5953	cds.comp113098_c0_seq4|m.37443
cds.comp14530_c0_seq1|m.5967	cds.comp104634_c0_seq1|m.17985
cds.comp14531_c0_seq1|m.5968	cds.comp119132_c1_seq1|m.88549
cds.comp14532_c0_seq1|m.5970	cds.comp118285_c0_seq5|m.78321
cds.comp14534_c0_seq2|m.5976	cds.comp113944_c1_seq5|m.41927
cds.comp14535_c0_seq1|m.5978	cds.comp57592_c0_seq1|m.4003
cds.comp14537_c0_seq1|m.5981	cds.comp77709_c0_seq1|m.6896
cds.comp14538_c0_seq1|m.5982	cds.comp99252_c0_seq1|m.13794
cds.comp14541_c0_seq1|m.5987	cds.comp63266_c0_seq2|m.4802
cds.comp14542_c0_seq1|m.5991	cds.comp95218_c0_seq1|m.11812
cds.comp14544_c0_seq1|m.5993	cds.comp111020_c1_seq1|m.29151
cds.comp14545_c0_seq1|m.5996	cds.comp89449_c0_seq1|m.9796
cds.comp14547_c0_seq1|m.5998	cds.comp99377_c0_seq1|m.13950
cds.comp14549_c0_seq1|m.6001	cds.comp111220_c0_seq1|m.29894
cds.comp14552_c0_seq1|m.6008	cds.comp78123_c0_seq1|m.7142
cds.comp14553_c0_seq2|m.6010	cds.comp113943_c0_seq2|m.41922
cds.comp14555_c0_seq3|m.6013	cds.comp99411_c0_seq1|m.13980
cds.comp14556_c0_seq2|m.6016	cds.comp115282_c3_seq4|m.50681
cds.comp14557_c0_seq2|m.6018	cds.comp107233_c0_seq2|m.21056
cds.comp14558_c0_seq2|m.6019	cds.comp105910_c0_seq13|m.19306
cds.comp14559_c0_seq1|m.6023	cds.comp103859_c0_seq1|m.17125
cds.comp14560_c0_seq1|m.6025	cds.comp105966_c0_seq1|m.19333
cds.comp14564_c0_seq1|m.6031	cds.comp64309_c0_seq1|m.4964
cds.comp14566_c0_seq1|m.6032	cds.comp118116_c1_seq1|m.76877
cds.comp14567_c0_seq1|m.6033	cds.comp101484_c0_seq2|m.15210
cds.comp14568_c0_seq1|m.6034	cds.comp91307_c0_seq1|m.10465
cds.comp14569_c0_seq1|m.6035	cds.comp115924_c0_seq1|m.55435
cds.comp14570_c0_seq1|m.6037	cds.comp109605_c0_seq17|m.25332
cds.comp14572_c0_seq1|m.6043	cds.comp110387_c0_seq1|m.27364
cds.comp14572_c0_seq2|m.6046	cds.comp110387_c0_seq2|m.27367
cds.comp14573_c0_seq1|m.6049	cds.comp118968_c1_seq1|m.86629
cds.comp14574_c0_seq2|m.6052	cds.comp105251_c0_seq1|m.18605
cds.comp14575_c0_seq1|m.6054	cds.comp77907_c0_seq1|m.7002
cds.comp14576_c0_seq1|m.6056	cds.comp109805_c0_seq2|m.25788
cds.comp14578_c0_seq1|m.6057	cds.comp103563_c0_seq1|m.16927
cds.comp14579_c0_seq1|m.6059	cds.comp106234_c0_seq1|m.19689
cds.comp14584_c0_seq1|m.6062	cds.comp107502_c0_seq1|m.21461
cds.comp14585_c0_seq2|m.6064	cds.comp111687_c0_seq1|m.31227
cds.comp14587_c0_seq1|m.6068	cds.comp106554_c0_seq1|m.20090
cds.comp14589_c0_seq2|m.6070	cds.comp49087_c0_seq1|m.2866
cds.comp14592_c0_seq1|m.6076	cds.comp118037_c1_seq6|m.75994
cds.comp14593_c0_seq1|m.6080	cds.comp91093_c0_seq1|m.10401
cds.comp14594_c0_seq1|m.6081	cds.comp90543_c0_seq2|m.10171
cds.comp14595_c0_seq1|m.6083	cds.comp77739_c0_seq1|m.6911
cds.comp14596_c0_seq1|m.6084	cds.comp107376_c0_seq1|m.21299
cds.comp14600_c0_seq1|m.6088	cds.comp107929_c0_seq1|m.22050
cds.comp14601_c0_seq1|m.6089	cds.comp102999_c0_seq1|m.16416
cds.comp14602_c0_seq1|m.6091	cds.comp118631_c0_seq5|m.82064
cds.comp14603_c0_seq1|m.6092	cds.comp90349_c0_seq1|m.10088
cds.comp14604_c0_seq1|m.6093	cds.comp109554_c2_seq2|m.25231
cds.comp14608_c0_seq1|m.6100	cds.comp117061_c0_seq5|m.65389
cds.comp14608_c0_seq2|m.6101	cds.comp117061_c0_seq4|m.65387
cds.comp14609_c0_seq1|m.6104	cds.comp120005_c0_seq1|m.98476
cds.comp14611_c0_seq1|m.6107	cds.comp107438_c0_seq1|m.21368
cds.comp14612_c0_seq1|m.6108	cds.comp94928_c0_seq1|m.11689
cds.comp14613_c0_seq2|m.6111	cds.comp118675_c0_seq1|m.82686
cds.comp14615_c0_seq3|m.6116	cds.comp113235_c2_seq1|m.38015
cds.comp14615_c0_seq5|m.6119	cds.comp113235_c2_seq6|m.38019
cds.comp14617_c0_seq1|m.6121	cds.comp102914_c0_seq1|m.16355
cds.comp14618_c0_seq1|m.6122	cds.comp77895_c0_seq1|m.6999
cds.comp14619_c0_seq1|m.6123	cds.comp109930_c1_seq1|m.26124
cds.comp14620_c0_seq1|m.6127	cds.comp103729_c0_seq1|m.17027
cds.comp14621_c0_seq1|m.6129	cds.comp99073_c0_seq1|m.13598
cds.comp14622_c0_seq1|m.6130	cds.comp77988_c0_seq1|m.7058
cds.comp14623_c0_seq1|m.6131	cds.comp117582_c4_seq2|m.70934
cds.comp14624_c0_seq1|m.6133	cds.comp97412_c0_seq1|m.12806
cds.comp14625_c0_seq1|m.6134	cds.comp116343_c1_seq2|m.59085
cds.comp14626_c0_seq1|m.6135	cds.comp120033_c0_seq1|m.98498
cds.comp14627_c0_seq1|m.6136	cds.comp114309_c3_seq1|m.43925
cds.comp14628_c0_seq1|m.6138	cds.comp117264_c3_seq1|m.67648
cds.comp14633_c0_seq1|m.6147	cds.comp100472_c0_seq1|m.14706
cds.comp14634_c0_seq1|m.6149	cds.comp105762_c0_seq1|m.19079
cds.comp14637_c0_seq1|m.6151	cds.comp108539_c0_seq2|m.23127
cds.comp14641_c0_seq1|m.6156	cds.comp104640_c0_seq5|m.17997
cds.comp14641_c0_seq2|m.6158	cds.comp104640_c0_seq1|m.17991
cds.comp14642_c0_seq3|m.6162	cds.comp112414_c0_seq1|m.34218
cds.comp14643_c0_seq2|m.6164	cds.comp109941_c0_seq1|m.26167
cds.comp14646_c0_seq1|m.6166	cds.comp98991_c0_seq1|m.13524
cds.comp14647_c0_seq1|m.6167	cds.comp114623_c0_seq2|m.45936
cds.comp14648_c0_seq1|m.6169	cds.comp99145_c0_seq1|m.13665
cds.comp14649_c0_seq1|m.6171	cds.comp93891_c0_seq1|m.11308
cds.comp14650_c0_seq1|m.6172	cds.comp70979_c0_seq1|m.5848
cds.comp14651_c0_seq1|m.6173	cds.comp95832_c0_seq1|m.12014
cds.comp14652_c0_seq1|m.6175	cds.comp106538_c0_seq1|m.20070
cds.comp14654_c0_seq1|m.6178	cds.comp110674_c1_seq1|m.28139
cds.comp14655_c0_seq4|m.6188	cds.comp115855_c1_seq6|m.54825
cds.comp14656_c0_seq1|m.6190	cds.comp96074_c0_seq1|m.12140
cds.comp14658_c0_seq2|m.6197	cds.comp99325_c0_seq1|m.13878
cds.comp14660_c0_seq1|m.6199	cds.comp90464_c0_seq1|m.10142
cds.comp14662_c0_seq1|m.6200	cds.comp99725_c0_seq1|m.14249
cds.comp14663_c0_seq1|m.6201	cds.comp111168_c0_seq1|m.29741
cds.comp14664_c0_seq1|m.6207	cds.comp119346_c0_seq2|m.91433
cds.comp14665_c0_seq1|m.6211	cds.comp78002_c0_seq1|m.7066
cds.comp14666_c0_seq1|m.6212	cds.comp120025_c0_seq1|m.98492
cds.comp14667_c0_seq1|m.6214	cds.comp103742_c0_seq1|m.17048
cds.comp14668_c0_seq1|m.6217	cds.comp114273_c0_seq17|m.43707
cds.comp14669_c0_seq1|m.6218	cds.comp117556_c0_seq1|m.70699
cds.comp14674_c0_seq1|m.6226	cds.comp113297_c3_seq1|m.38299
cds.comp14675_c0_seq1|m.6228	cds.comp111699_c0_seq1|m.31285
cds.comp14677_c0_seq1|m.6230	cds.comp109655_c0_seq5|m.25420
cds.comp14678_c0_seq3|m.6234	cds.comp108399_c0_seq1|m.22854
cds.comp14679_c0_seq1|m.6236	cds.comp116081_c2_seq1|m.56854
cds.comp14683_c0_seq1|m.6239	cds.comp96820_c0_seq1|m.12496
cds.comp14684_c0_seq3|m.6246	cds.comp100631_c0_seq1|m.14792
cds.comp14684_c0_seq7|m.6252	cds.comp109541_c0_seq1|m.25206
cds.comp14684_c0_seq9|m.6259	cds.comp100631_c1_seq1|m.14796
cds.comp14685_c0_seq1|m.6265	cds.comp106919_c0_seq1|m.20591
cds.comp14686_c0_seq1|m.6266	cds.comp46961_c0_seq1|m.2608
cds.comp14687_c0_seq2|m.6269	cds.comp112128_c2_seq8|m.33098
cds.comp14688_c0_seq1|m.6270	cds.comp109741_c0_seq1|m.25626
cds.comp14689_c0_seq1|m.6272	cds.comp98925_c0_seq1|m.13469
cds.comp14690_c0_seq1|m.6273	cds.comp114496_c0_seq4|m.44969
cds.comp14691_c0_seq1|m.6278	cds.comp103475_c0_seq1|m.16863
cds.comp14692_c0_seq1|m.6279	cds.comp116260_c0_seq1|m.58217
cds.comp14694_c0_seq1|m.6288	cds.comp106474_c0_seq1|m.19971
cds.comp14695_c0_seq1|m.6289	cds.comp112909_c1_seq1|m.36469
cds.comp14696_c0_seq1|m.6290	cds.comp115044_c0_seq1|m.48867
cds.comp14697_c0_seq1|m.6291	cds.comp118745_c0_seq4|m.83607
cds.comp14698_c0_seq1|m.6293	cds.comp118928_c0_seq2|m.86172
cds.comp14699_c0_seq1|m.6295	cds.comp97189_c1_seq1|m.12693
cds.comp14700_c0_seq1|m.6297	cds.comp103738_c0_seq1|m.17039
cds.comp14701_c0_seq1|m.6299	cds.comp99284_c0_seq1|m.13837
cds.comp14702_c0_seq2|m.6301	cds.comp102434_c0_seq4|m.15933
cds.comp14705_c0_seq1|m.6308	cds.comp119153_c1_seq2|m.88931
cds.comp14707_c0_seq1|m.6312	cds.comp97086_c0_seq1|m.12623
cds.comp14708_c0_seq1|m.6314	cds.comp77955_c0_seq1|m.7037
cds.comp14709_c0_seq1|m.6316	cds.comp99766_c0_seq1|m.14275
cds.comp14710_c0_seq1|m.6321	cds.comp96644_c0_seq1|m.12414
cds.comp14712_c0_seq1|m.6324	cds.comp107017_c0_seq1|m.20743
cds.comp14715_c0_seq1|m.6329	cds.comp102508_c0_seq2|m.16011
cds.comp14717_c0_seq1|m.6332	cds.comp120094_c0_seq1|m.98588
cds.comp14718_c0_seq1|m.6334	cds.comp116562_c1_seq1|m.60904
cds.comp14720_c0_seq1|m.6343	cds.comp102951_c0_seq1|m.16385
cds.comp14721_c0_seq1|m.6344	cds.comp94799_c0_seq1|m.11667
cds.comp14722_c0_seq1|m.6345	cds.comp111912_c0_seq1|m.32115
cds.comp14723_c0_seq1|m.6346	cds.comp77703_c0_seq1|m.6894
cds.comp14724_c0_seq1|m.6347	cds.comp99322_c0_seq1|m.13876
cds.comp14726_c0_seq2|m.6350	cds.comp113902_c3_seq2|m.41777
cds.comp14727_c0_seq2|m.6353	cds.comp95092_c0_seq1|m.11755
cds.comp14728_c0_seq1|m.6354	cds.comp55554_c0_seq1|m.3724
cds.comp14729_c1_seq1|m.6357	cds.comp119167_c0_seq2|m.89169
cds.comp14730_c0_seq3|m.6363	cds.comp89983_c0_seq1|m.9972
cds.comp14731_c0_seq1|m.6374	cds.comp98025_c0_seq2|m.13070
cds.comp14732_c0_seq1|m.6375	cds.comp78041_c0_seq1|m.7099
cds.comp14733_c0_seq2|m.6376	cds.comp116051_c0_seq1|m.56625
cds.comp14735_c0_seq1|m.6377	cds.comp106650_c0_seq1|m.20249
cds.comp14736_c0_seq1|m.6378	cds.comp106412_c0_seq1|m.19913
cds.comp14737_c0_seq4|m.6388	cds.comp96784_c0_seq1|m.12482
cds.comp14738_c0_seq3|m.6390	cds.comp48069_c0_seq1|m.2734
cds.comp14739_c1_seq1|m.6394	cds.comp119463_c1_seq3|m.92672
cds.comp14740_c0_seq1|m.6395	cds.comp103287_c0_seq1|m.16671
cds.comp14741_c0_seq1|m.6396	cds.comp44907_c0_seq1|m.2298
cds.comp14742_c0_seq1|m.6397	cds.comp118596_c3_seq1|m.81686
cds.comp14746_c0_seq1|m.6400	cds.comp108375_c0_seq1|m.22821
cds.comp14748_c0_seq1|m.6402	cds.comp57359_c0_seq1|m.3979
cds.comp14749_c0_seq1|m.6403	cds.comp106838_c0_seq1|m.20472
cds.comp14750_c0_seq1|m.6405	cds.comp104604_c0_seq1|m.17936
cds.comp14751_c0_seq1|m.6406	cds.comp54546_c0_seq1|m.3575
cds.comp14752_c0_seq2|m.6408	cds.comp114782_c2_seq4|m.46932
cds.comp14753_c0_seq1|m.6409	cds.comp116081_c1_seq1|m.56852
cds.comp14758_c0_seq1|m.6417	cds.comp104319_c0_seq1|m.17666
cds.comp14759_c0_seq1|m.6418	cds.comp105078_c0_seq2|m.18415
cds.comp14761_c0_seq1|m.6419	cds.comp94825_c0_seq1|m.11671
cds.comp14762_c0_seq1|m.6420	cds.comp53934_c0_seq1|m.3502
cds.comp14763_c0_seq1|m.6421	cds.comp56159_c0_seq1|m.3808
cds.comp14764_c0_seq1|m.6422	cds.comp104258_c0_seq1|m.17580
cds.comp14765_c0_seq1|m.6423	cds.comp102557_c0_seq1|m.16032
cds.comp14766_c0_seq1|m.6424	cds.comp91485_c0_seq1|m.10531
cds.comp14767_c0_seq1|m.6426	cds.comp114847_c4_seq7|m.47347
cds.comp14768_c0_seq1|m.6427	cds.comp75620_c0_seq2|m.6520
cds.comp14769_c0_seq1|m.6429	cds.comp103663_c0_seq1|m.16982
cds.comp14771_c0_seq1|m.6432	cds.comp104749_c0_seq1|m.18112
cds.comp14772_c0_seq1|m.6433	cds.comp91989_c0_seq1|m.10697
cds.comp14773_c0_seq1|m.6434	cds.comp106665_c0_seq1|m.20273
cds.comp14774_c0_seq1|m.6436	cds.comp98238_c0_seq1|m.13157
cds.comp14776_c0_seq1|m.6439	cds.comp118312_c2_seq1|m.78560
cds.comp14777_c0_seq2|m.6441	cds.comp91626_c0_seq1|m.10585
cds.comp14778_c0_seq1|m.6442	cds.comp109362_c0_seq3|m.24830
cds.comp14779_c0_seq1|m.6443	cds.comp78097_c0_seq1|m.7129
cds.comp14780_c0_seq1|m.6444	cds.comp101847_c0_seq1|m.15435
cds.comp14782_c0_seq1|m.6448	cds.comp118171_c2_seq1|m.77363
cds.comp14784_c0_seq1|m.6452	cds.comp113995_c0_seq3|m.42234
cds.comp14785_c0_seq2|m.6453	cds.comp99459_c0_seq1|m.14048
cds.comp14786_c0_seq1|m.6455	cds.comp77935_c0_seq1|m.7016
cds.comp14787_c0_seq1|m.6456	cds.comp96035_c0_seq1|m.12115
cds.comp14788_c0_seq1|m.6457	cds.comp99821_c0_seq1|m.14314
cds.comp14790_c1_seq1|m.6463	cds.comp97235_c0_seq1|m.12720
cds.comp14792_c0_seq1|m.6465	cds.comp108974_c0_seq1|m.24034
cds.comp14793_c0_seq1|m.6467	cds.comp116234_c4_seq1|m.58055
cds.comp14801_c0_seq1|m.6480	cds.comp118615_c1_seq2|m.81842
cds.comp14803_c0_seq1|m.6484	cds.comp106085_c0_seq2|m.19517
cds.comp14805_c0_seq1|m.6486	cds.comp97084_c0_seq1|m.12621
cds.comp14806_c0_seq1|m.6488	cds.comp103406_c0_seq1|m.16787
cds.comp14807_c0_seq1|m.6489	cds.comp95948_c0_seq1|m.12087
cds.comp14808_c0_seq1|m.6491	cds.comp108926_c0_seq1|m.23966
cds.comp14810_c0_seq1|m.6494	cds.comp107969_c0_seq1|m.22095
cds.comp14812_c0_seq2|m.6496	cds.comp106986_c0_seq3|m.20677
cds.comp14813_c0_seq1|m.6497	cds.comp117918_c0_seq2|m.74510
cds.comp14814_c0_seq2|m.6502	cds.comp116305_c1_seq2|m.58702
cds.comp14817_c0_seq1|m.6509	cds.comp108295_c0_seq1|m.22682
cds.comp14818_c0_seq1|m.6510	cds.comp109225_c0_seq1|m.24526
cds.comp14819_c0_seq1|m.6514	cds.comp113817_c0_seq1|m.41146
cds.comp14822_c0_seq1|m.6521	cds.comp114431_c0_seq1|m.44620
cds.comp14825_c0_seq1|m.6525	cds.comp113713_c2_seq5|m.40653
cds.comp14825_c0_seq11|m.6535	cds.comp80921_c0_seq1|m.7778
cds.comp14825_c0_seq18|m.6538	cds.comp113713_c2_seq9|m.40656
cds.comp14826_c0_seq1|m.6539	cds.comp94550_c0_seq1|m.11559
cds.comp14827_c0_seq1|m.6540	cds.comp118652_c0_seq3|m.82386
cds.comp14830_c1_seq1|m.6544	cds.comp107148_c0_seq1|m.20949
cds.comp14831_c0_seq1|m.6546	cds.comp99450_c0_seq1|m.14020
cds.comp14836_c0_seq1|m.6552	cds.comp106356_c0_seq1|m.19824
cds.comp14838_c0_seq1|m.6555	cds.comp104424_c0_seq2|m.17743
cds.comp14839_c1_seq1|m.6557	cds.comp99306_c0_seq1|m.13858
cds.comp14840_c0_seq1|m.6558	cds.comp56818_c0_seq1|m.3914
cds.comp14842_c0_seq1|m.6560	cds.comp115562_c0_seq1|m.52852
cds.comp14847_c0_seq1|m.6565	cds.comp110695_c0_seq2|m.28181
cds.comp14850_c0_seq1|m.6573	cds.comp93274_c0_seq1|m.11110
cds.comp14852_c0_seq1|m.6577	cds.comp106427_c0_seq1|m.19927
cds.comp14853_c0_seq1|m.6578	cds.comp116273_c0_seq1|m.58337
cds.comp14853_c0_seq1|m.6579	cds.comp116273_c0_seq1|m.58338
cds.comp14854_c0_seq1|m.6580	cds.comp113459_c2_seq1|m.39105
cds.comp14855_c0_seq1|m.6582	cds.comp87467_c0_seq8|m.9367
cds.comp14856_c0_seq1|m.6584	cds.comp105396_c0_seq1|m.18715
cds.comp14858_c0_seq1|m.6587	cds.comp104134_c1_seq1|m.17410
cds.comp14858_c1_seq1|m.6588	cds.comp104134_c0_seq1|m.17409
cds.comp14860_c0_seq2|m.6592	cds.comp106741_c0_seq2|m.20348
cds.comp14862_c0_seq1|m.6594	cds.comp61326_c0_seq1|m.4528
cds.comp14863_c0_seq1|m.6595	cds.comp113339_c2_seq1|m.38508
cds.comp14864_c0_seq1|m.6596	cds.comp112746_c0_seq2|m.35775
cds.comp14865_c0_seq1|m.6597	cds.comp111965_c0_seq1|m.32416
cds.comp14866_c0_seq1|m.6598	cds.comp109394_c0_seq1|m.24919
cds.comp14867_c0_seq1|m.6600	cds.comp97127_c0_seq2|m.12653
cds.comp14867_c0_seq2|m.6603	cds.comp97127_c0_seq1|m.12651
cds.comp14868_c0_seq1|m.6605	cds.comp97965_c0_seq1|m.13053
cds.comp14869_c0_seq1|m.6608	cds.comp117781_c2_seq3|m.73078
cds.comp14872_c0_seq1|m.6610	cds.comp107570_c0_seq1|m.21560
cds.comp14876_c0_seq1|m.6622	cds.comp96824_c0_seq1|m.12498
cds.comp14878_c0_seq1|m.6626	cds.comp99269_c0_seq1|m.13812
cds.comp14879_c0_seq1|m.6631	cds.comp99697_c0_seq1|m.14235
cds.comp14882_c0_seq1|m.6637	cds.comp99903_c0_seq1|m.14374
cds.comp14883_c0_seq1|m.6638	cds.comp103783_c0_seq1|m.17070
cds.comp14886_c0_seq1|m.6643	cds.comp114592_c0_seq1|m.45693
cds.comp14887_c0_seq1|m.6646	cds.comp107250_c0_seq1|m.21102
cds.comp14888_c0_seq1|m.6647	cds.comp103840_c0_seq1|m.17112
cds.comp14888_c0_seq1|m.6648	cds.comp103840_c0_seq1|m.17113
cds.comp14889_c0_seq1|m.6649	cds.comp115643_c1_seq2|m.53349
cds.comp14890_c0_seq1|m.6650	cds.comp99335_c0_seq1|m.13888
cds.comp14891_c0_seq1|m.6651	cds.comp56686_c0_seq1|m.3890
cds.comp14892_c0_seq1|m.6652	cds.comp118251_c2_seq9|m.78064
cds.comp14894_c0_seq1|m.6654	cds.comp117140_c0_seq2|m.66154
cds.comp14894_c0_seq1|m.6655	cds.comp89566_c0_seq1|m.9821
cds.comp14896_c0_seq1|m.6658	cds.comp113146_c4_seq1|m.37596
cds.comp14899_c0_seq1|m.6667	cds.comp96677_c0_seq1|m.12432
cds.comp14900_c0_seq1|m.6668	cds.comp99214_c0_seq1|m.13736
cds.comp14901_c0_seq1|m.6669	cds.comp109681_c0_seq1|m.25470
cds.comp14902_c0_seq1|m.6671	cds.comp118491_c2_seq2|m.80402
cds.comp14903_c0_seq1|m.6676	cds.comp111673_c0_seq1|m.31113
cds.comp14904_c0_seq1|m.6677	cds.comp104200_c0_seq1|m.17514
cds.comp14906_c0_seq1|m.6681	cds.comp113211_c0_seq1|m.37878
cds.comp14907_c0_seq2|m.6686	cds.comp106363_c0_seq3|m.19835
cds.comp14908_c0_seq1|m.6687	cds.comp53088_c0_seq1|m.3369
cds.comp14909_c0_seq1|m.6688	cds.comp92391_c0_seq1|m.10843
cds.comp14911_c0_seq1|m.6695	cds.comp61503_c0_seq1|m.4572
cds.comp14912_c0_seq1|m.6696	cds.comp110290_c2_seq4|m.27046
cds.comp14913_c0_seq1|m.6698	cds.comp117423_c1_seq1|m.68998
cds.comp14914_c0_seq1|m.6699	cds.comp108778_c0_seq1|m.23635
cds.comp14915_c0_seq1|m.6700	cds.comp77948_c0_seq1|m.7032
cds.comp14917_c0_seq1|m.6701	cds.comp108090_c0_seq8|m.22350
cds.comp14918_c0_seq1|m.6703	cds.comp99273_c0_seq1|m.13820
cds.comp14919_c0_seq3|m.6707	cds.comp99726_c0_seq1|m.14250
cds.comp14921_c0_seq1|m.6712	cds.comp96070_c0_seq1|m.12138
cds.comp14922_c0_seq1|m.6713	cds.comp106302_c0_seq1|m.19776
cds.comp14923_c0_seq3|m.6715	cds.comp96897_c0_seq2|m.12535
cds.comp14925_c0_seq1|m.6719	cds.comp91933_c0_seq2|m.10680
cds.comp14927_c0_seq1|m.6723	cds.comp116667_c0_seq1|m.62010
cds.comp14928_c0_seq1|m.6725	cds.comp103916_c0_seq1|m.17154
cds.comp14929_c0_seq2|m.6726	cds.comp109576_c0_seq2|m.25269
cds.comp14930_c0_seq2|m.6728	cds.comp89409_c0_seq1|m.9784
cds.comp14931_c0_seq1|m.6729	cds.comp112013_c0_seq2|m.32586
cds.comp14933_c0_seq1|m.6732	cds.comp107580_c0_seq1|m.21576
cds.comp14934_c0_seq1|m.6736	cds.comp116553_c0_seq1|m.60804
cds.comp14936_c0_seq1|m.6738	cds.comp110197_c1_seq2|m.26854
cds.comp14937_c0_seq1|m.6739	cds.comp117137_c3_seq1|m.66129
cds.comp14938_c0_seq2|m.6743	cds.comp104616_c0_seq1|m.17951
cds.comp14939_c0_seq1|m.6745	cds.comp95866_c0_seq1|m.12040
cds.comp14940_c0_seq2|m.6747	cds.comp104106_c0_seq1|m.17365
cds.comp14942_c0_seq2|m.6755	cds.comp118829_c0_seq1|m.84908
cds.comp14943_c0_seq1|m.6759	cds.comp114927_c0_seq4|m.48042
cds.comp14943_c0_seq2|m.6763	cds.comp114927_c0_seq3|m.48038
cds.comp14944_c0_seq2|m.6767	cds.comp78072_c0_seq1|m.7109
cds.comp14945_c0_seq1|m.6770	cds.comp65672_c0_seq1|m.5155
cds.comp14946_c0_seq1|m.6771	cds.comp111265_c1_seq1|m.30034
cds.comp14948_c0_seq1|m.6774	cds.comp102581_c0_seq2|m.16054
cds.comp14949_c0_seq1|m.6776	cds.comp104372_c0_seq2|m.17715
cds.comp14951_c0_seq1|m.6777	cds.comp116939_c0_seq1|m.64508
cds.comp14954_c1_seq1|m.6783	cds.comp116311_c0_seq1|m.58814
cds.comp14956_c0_seq1|m.6785	cds.comp61286_c0_seq1|m.4524
cds.comp14958_c0_seq3|m.6791	cds.comp105940_c0_seq1|m.19318
cds.comp14959_c0_seq1|m.6793	cds.comp113773_c1_seq1|m.40893
cds.comp14959_c0_seq1|m.6794	cds.comp113773_c1_seq1|m.40894
cds.comp14960_c0_seq1|m.6795	cds.comp91628_c0_seq1|m.10587
cds.comp14961_c0_seq1|m.6796	cds.comp99440_c0_seq1|m.14014
cds.comp14963_c0_seq1|m.6797	cds.comp108508_c0_seq1|m.23072
cds.comp14964_c0_seq1|m.6798	cds.comp107169_c0_seq1|m.20975
cds.comp14965_c0_seq1|m.6799	cds.comp101829_c0_seq1|m.15412
cds.comp14967_c0_seq1|m.6802	cds.comp99317_c0_seq1|m.13871
cds.comp14968_c0_seq2|m.6805	cds.comp118874_c0_seq12|m.85559
cds.comp14969_c0_seq1|m.6806	cds.comp107059_c0_seq2|m.20809
cds.comp14970_c0_seq2|m.6808	cds.comp116342_c3_seq3|m.59074
cds.comp14971_c0_seq1|m.6810	cds.comp111893_c0_seq2|m.32022
cds.comp14972_c0_seq1|m.6812	cds.comp49543_c0_seq1|m.2925
cds.comp14973_c0_seq1|m.6813	cds.comp112810_c0_seq1|m.36054
cds.comp14974_c0_seq2|m.6817	cds.comp109610_c0_seq1|m.25341
cds.comp14976_c0_seq1|m.6819	cds.comp50784_c0_seq1|m.3093
cds.comp14977_c0_seq1|m.6820	cds.comp99290_c0_seq1|m.13841
cds.comp14978_c0_seq1|m.6821	cds.comp103113_c0_seq1|m.16506
cds.comp14979_c0_seq1|m.6823	cds.comp43209_c0_seq1|m.2065
cds.comp14980_c0_seq2|m.6826	cds.comp117797_c0_seq11|m.73261
cds.comp14981_c0_seq1|m.6828	cds.comp110912_c0_seq5|m.28838
cds.comp14982_c0_seq1|m.6830	cds.comp96583_c0_seq1|m.12392
cds.comp14983_c0_seq2|m.6831	cds.comp107989_c0_seq3|m.22141
cds.comp14984_c0_seq1|m.6832	cds.comp110174_c0_seq4|m.26743
cds.comp14984_c0_seq15|m.6853	cds.comp110174_c0_seq2|m.26740
cds.comp14984_c0_seq8|m.6843	cds.comp110174_c0_seq8|m.26750
cds.comp14986_c0_seq1|m.6859	cds.comp104176_c0_seq1|m.17488
cds.comp14987_c0_seq1|m.6867	cds.comp118174_c2_seq4|m.77386
cds.comp14987_c0_seq1|m.6868	cds.comp118174_c2_seq4|m.77387
cds.comp14988_c0_seq1|m.6871	cds.comp47440_c0_seq1|m.2662
cds.comp14990_c0_seq1|m.6875	cds.comp92011_c0_seq1|m.10709
cds.comp14991_c0_seq4|m.6885	cds.comp108761_c0_seq2|m.23584
cds.comp14995_c0_seq2|m.6902	cds.comp119222_c0_seq32|m.89804
cds.comp15000_c0_seq1|m.6910	cds.comp103644_c0_seq1|m.16975
cds.comp15001_c0_seq1|m.6911	cds.comp116041_c0_seq1|m.56561
cds.comp15002_c0_seq1|m.6916	cds.comp109771_c0_seq7|m.25680
cds.comp15002_c0_seq3|m.6918	cds.comp109771_c0_seq6|m.25679
cds.comp15004_c0_seq1|m.6921	cds.comp102270_c0_seq4|m.15760
cds.comp15005_c0_seq1|m.6922	cds.comp86388_c0_seq1|m.9099
cds.comp15006_c0_seq1|m.6923	cds.comp97639_c0_seq1|m.12921
cds.comp15007_c0_seq2|m.6925	cds.comp116878_c0_seq1|m.63895
cds.comp15008_c0_seq1|m.6926	cds.comp104505_c0_seq1|m.17819
cds.comp15009_c0_seq2|m.6928	cds.comp106471_c0_seq1|m.19967
cds.comp15010_c0_seq1|m.6929	cds.comp89291_c0_seq1|m.9749
cds.comp15012_c0_seq1|m.6934	cds.comp108070_c0_seq1|m.22318
cds.comp15013_c0_seq1|m.6935	cds.comp118542_c1_seq10|m.80988
cds.comp15014_c0_seq1|m.6937	cds.comp99354_c0_seq1|m.13926
cds.comp15016_c0_seq1|m.6939	cds.comp105512_c0_seq2|m.18819
cds.comp15019_c0_seq1|m.6942	cds.comp91693_c0_seq1|m.10604
cds.comp15022_c0_seq1|m.6949	cds.comp107950_c0_seq5|m.22082
cds.comp15025_c0_seq4|m.6958	cds.comp96547_c0_seq1|m.12369
cds.comp15026_c0_seq1|m.6959	cds.comp115737_c0_seq1|m.53889
cds.comp15027_c0_seq2|m.6963	cds.comp107174_c1_seq1|m.20977
cds.comp15028_c0_seq2|m.6965	cds.comp115036_c0_seq10|m.48829
cds.comp15029_c0_seq5|m.6969	cds.comp109130_c0_seq1|m.24325
cds.comp15030_c0_seq1|m.6970	cds.comp107447_c0_seq1|m.21374
cds.comp15031_c0_seq1|m.6972	cds.comp88768_c0_seq1|m.9619
cds.comp15033_c0_seq1|m.6973	cds.comp105640_c0_seq1|m.18948
cds.comp15034_c0_seq1|m.6976	cds.comp95786_c0_seq1|m.11976
cds.comp15036_c0_seq1|m.6978	cds.comp92123_c0_seq1|m.10748
cds.comp15038_c0_seq2|m.6982	cds.comp113012_c1_seq2|m.37077
cds.comp15039_c0_seq1|m.6983	cds.comp113375_c0_seq1|m.38672
cds.comp15041_c0_seq2|m.6988	cds.comp89164_c0_seq1|m.9724
cds.comp15045_c0_seq1|m.6995	cds.comp104446_c0_seq2|m.17760
cds.comp15046_c0_seq6|m.7000	cds.comp96678_c0_seq1|m.12433
cds.comp15047_c0_seq1|m.7001	cds.comp114415_c1_seq6|m.44509
cds.comp15049_c0_seq1|m.7005	cds.comp96474_c0_seq1|m.12326
cds.comp15051_c0_seq1|m.7008	cds.comp103816_c0_seq1|m.17097
cds.comp15052_c0_seq1|m.7009	cds.comp104761_c0_seq1|m.18119
cds.comp15053_c0_seq1|m.7011	cds.comp105363_c0_seq1|m.18683
cds.comp15054_c0_seq1|m.7013	cds.comp116946_c0_seq2|m.64558
cds.comp15055_c0_seq3|m.7021	cds.comp113479_c2_seq1|m.39238
cds.comp15055_c0_seq4|m.7022	cds.comp110919_c0_seq1|m.28855
cds.comp15056_c0_seq4|m.7033	cds.comp90821_c0_seq1|m.10274
cds.comp15058_c0_seq1|m.7040	cds.comp116316_c1_seq1|m.58838
cds.comp15059_c0_seq2|m.7042	cds.comp78026_c0_seq1|m.7092
cds.comp15060_c0_seq1|m.7043	cds.comp114956_c0_seq1|m.48162
cds.comp15061_c0_seq1|m.7046	cds.comp110045_c0_seq1|m.26420
cds.comp15064_c0_seq1|m.7050	cds.comp104700_c0_seq3|m.18047
cds.comp15065_c0_seq1|m.7051	cds.comp105571_c0_seq4|m.18864
cds.comp15066_c0_seq1|m.7053	cds.comp96079_c0_seq1|m.12141
cds.comp15067_c0_seq1|m.7054	cds.comp112196_c0_seq2|m.33423
cds.comp15068_c0_seq1|m.7055	cds.comp108776_c0_seq1|m.23633
cds.comp15070_c0_seq1|m.7059	cds.comp116374_c3_seq1|m.59306
cds.comp15071_c0_seq2|m.7063	cds.comp114944_c0_seq1|m.48103
cds.comp15073_c0_seq2|m.7074	cds.comp105603_c0_seq2|m.18908
cds.comp15076_c0_seq1|m.7079	cds.comp114296_c0_seq1|m.43812
cds.comp15077_c0_seq1|m.7083	cds.comp105804_c0_seq1|m.19139
cds.comp15078_c0_seq3|m.7086	cds.comp114492_c7_seq1|m.44951
cds.comp15080_c0_seq1|m.7088	cds.comp77999_c0_seq1|m.7064
cds.comp15080_c0_seq2|m.7089	cds.comp77999_c0_seq2|m.7065
cds.comp15081_c0_seq1|m.7090	cds.comp113778_c0_seq1|m.40903
cds.comp15081_c0_seq2|m.7091	cds.comp113778_c0_seq2|m.40904
cds.comp15082_c0_seq1|m.7092	cds.comp114872_c0_seq18|m.47457
cds.comp15083_c0_seq1|m.7096	cds.comp96918_c1_seq1|m.12545
cds.comp15084_c0_seq1|m.7097	cds.comp104023_c0_seq1|m.17264
cds.comp15085_c0_seq1|m.7098	cds.comp99241_c0_seq1|m.13781
cds.comp15086_c0_seq1|m.7100	cds.comp114315_c0_seq1|m.43942
cds.comp15087_c0_seq1|m.7101	cds.comp96281_c0_seq1|m.12224
cds.comp15090_c0_seq1|m.7103	cds.comp106524_c0_seq1|m.20055
cds.comp15091_c0_seq3|m.7108	cds.comp117814_c0_seq5|m.73517
cds.comp15092_c0_seq1|m.7111	cds.comp111371_c1_seq2|m.30348
cds.comp15093_c0_seq1|m.7113	cds.comp108604_c0_seq4|m.23287
cds.comp15095_c0_seq1|m.7118	cds.comp107114_c1_seq5|m.20907
cds.comp15095_c0_seq2|m.7119	cds.comp107114_c1_seq4|m.20906
cds.comp15096_c0_seq2|m.7123	cds.comp95890_c0_seq1|m.12049
cds.comp15097_c0_seq2|m.7126	cds.comp114872_c0_seq2|m.47441
cds.comp15099_c0_seq1|m.7128	cds.comp104003_c0_seq1|m.17254
cds.comp15100_c0_seq1|m.7129	cds.comp56270_c0_seq1|m.3822
cds.comp15102_c0_seq1|m.7132	cds.comp114039_c10_seq1|m.42496
cds.comp15103_c0_seq1|m.7133	cds.comp102073_c0_seq1|m.15647
cds.comp15104_c0_seq1|m.7134	cds.comp77954_c0_seq1|m.7035
cds.comp15106_c0_seq2|m.7137	cds.comp94570_c0_seq2|m.11577
cds.comp15107_c0_seq1|m.7138	cds.comp58544_c0_seq1|m.4122
cds.comp15109_c0_seq2|m.7142	cds.comp109359_c1_seq1|m.24820
cds.comp15111_c0_seq1|m.7147	cds.comp113081_c0_seq1|m.37396
cds.comp15112_c1_seq1|m.7148	cds.comp102884_c0_seq1|m.16334
cds.comp15113_c0_seq1|m.7152	cds.comp105489_c0_seq1|m.18803
cds.comp15114_c0_seq1|m.7153	cds.comp95973_c0_seq1|m.12097
cds.comp15115_c0_seq1|m.7155	cds.comp110318_c0_seq2|m.27126
cds.comp15116_c0_seq1|m.7158	cds.comp78147_c0_seq1|m.7156
cds.comp15120_c0_seq1|m.7169	cds.comp58101_c0_seq1|m.4068
cds.comp15121_c0_seq1|m.7170	cds.comp99295_c1_seq1|m.13850
cds.comp15124_c0_seq1|m.7173	cds.comp104823_c2_seq1|m.18163
cds.comp15125_c0_seq1|m.7174	cds.comp96737_c0_seq1|m.12461
cds.comp15126_c0_seq1|m.7175	cds.comp112107_c0_seq2|m.33015
cds.comp15128_c0_seq1|m.7177	cds.comp114181_c1_seq2|m.43327
cds.comp15129_c0_seq3|m.7180	cds.comp109243_c0_seq1|m.24554
cds.comp15130_c0_seq1|m.7182	cds.comp120116_c0_seq1|m.98598
cds.comp15132_c0_seq2|m.7185	cds.comp117591_c0_seq3|m.70997
cds.comp15133_c0_seq1|m.7186	cds.comp113937_c0_seq1|m.41909
cds.comp15134_c0_seq2|m.7188	cds.comp116936_c0_seq1|m.64411
cds.comp15135_c0_seq1|m.7190	cds.comp99742_c0_seq1|m.14255
cds.comp15137_c0_seq1|m.7193	cds.comp99207_c0_seq1|m.13726
cds.comp15138_c0_seq1|m.7194	cds.comp115337_c0_seq2|m.51256
cds.comp15139_c0_seq1|m.7195	cds.comp118145_c4_seq1|m.77103
cds.comp15140_c0_seq1|m.7196	cds.comp109438_c0_seq1|m.25004
cds.comp15141_c0_seq1|m.7202	cds.comp120063_c0_seq1|m.98526
cds.comp15142_c0_seq1|m.7204	cds.comp107519_c0_seq1|m.21483
cds.comp15144_c1_seq3|m.7208	cds.comp118053_c1_seq1|m.76202
cds.comp15145_c0_seq1|m.7209	cds.comp115557_c0_seq1|m.52839
cds.comp15146_c0_seq1|m.7211	cds.comp114554_c0_seq18|m.45440
cds.comp15146_c0_seq1|m.7212	cds.comp114554_c0_seq17|m.45438
cds.comp15147_c0_seq1|m.7218	cds.comp99267_c0_seq1|m.13810
cds.comp15149_c0_seq1|m.7225	cds.comp102022_c0_seq1|m.15611
cds.comp15150_c0_seq3|m.7226	cds.comp104448_c0_seq1|m.17764
cds.comp15151_c0_seq1|m.7227	cds.comp61629_c0_seq1|m.4590
cds.comp15152_c0_seq1|m.7230	cds.comp107252_c0_seq1|m.21106
cds.comp15153_c0_seq1|m.7231	cds.comp118584_c2_seq1|m.81592
cds.comp15154_c0_seq1|m.7233	cds.comp99282_c0_seq1|m.13835
cds.comp15155_c0_seq1|m.7234	cds.comp96696_c0_seq1|m.12445
cds.comp15158_c0_seq3|m.7238	cds.comp114736_c0_seq7|m.46622
cds.comp15160_c0_seq1|m.7241	cds.comp115236_c2_seq6|m.50382
cds.comp15161_c0_seq2|m.7246	cds.comp111614_c0_seq2|m.30983
cds.comp15162_c0_seq1|m.7247	cds.comp104449_c0_seq1|m.17766
cds.comp15163_c0_seq1|m.7249	cds.comp104774_c0_seq4|m.18133
cds.comp15166_c0_seq1|m.7257	cds.comp109499_c0_seq1|m.25120
cds.comp15167_c0_seq1|m.7258	cds.comp104951_c0_seq1|m.18302
cds.comp15168_c0_seq1|m.7259	cds.comp108966_c0_seq1|m.24020
cds.comp15169_c0_seq2|m.7261	cds.comp106565_c0_seq5|m.20132
cds.comp15170_c0_seq1|m.7270	cds.comp107093_c0_seq1|m.20850
cds.comp15171_c0_seq1|m.7271	cds.comp110598_c0_seq2|m.27912
cds.comp15172_c0_seq1|m.7272	cds.comp113737_c6_seq1|m.40757
cds.comp15173_c0_seq1|m.7273	cds.comp78180_c0_seq2|m.7173
cds.comp15175_c0_seq1|m.7280	cds.comp103445_c0_seq1|m.16844
cds.comp15179_c0_seq1|m.7284	cds.comp103973_c0_seq1|m.17210
cds.comp15180_c0_seq1|m.7286	cds.comp104457_c0_seq1|m.17771
cds.comp15181_c0_seq1|m.7288	cds.comp102786_c0_seq5|m.16238
cds.comp15182_c0_seq1|m.7289	cds.comp109936_c1_seq11|m.26158
cds.comp15182_c0_seq7|m.7299	cds.comp109936_c1_seq2|m.26148
cds.comp15183_c0_seq1|m.7305	cds.comp115628_c0_seq2|m.53211
cds.comp15187_c0_seq1|m.7315	cds.comp116828_c0_seq7|m.63498
cds.comp15190_c0_seq1|m.7318	cds.comp112387_c1_seq2|m.34073
cds.comp15191_c0_seq1|m.7319	cds.comp114595_c1_seq1|m.45726
cds.comp15192_c0_seq1|m.7321	cds.comp98351_c0_seq1|m.13208
cds.comp15193_c0_seq1|m.7322	cds.comp112989_c1_seq4|m.36825
cds.comp15195_c0_seq1|m.7326	cds.comp99238_c0_seq1|m.13778
cds.comp15196_c0_seq1|m.7327	cds.comp116296_c1_seq1|m.58657
cds.comp15197_c0_seq1|m.7330	cds.comp105372_c0_seq1|m.18698
cds.comp15198_c0_seq1|m.7331	cds.comp110466_c1_seq1|m.27604
cds.comp15199_c0_seq3|m.7335	cds.comp106140_c0_seq5|m.19564
cds.comp15199_c0_seq4|m.7336	cds.comp106140_c0_seq7|m.19567
cds.comp15200_c0_seq1|m.7337	cds.comp58015_c0_seq1|m.4057
cds.comp15201_c0_seq1|m.7338	cds.comp101409_c0_seq1|m.15181
cds.comp15202_c0_seq3|m.7341	cds.comp114756_c0_seq1|m.46739
cds.comp15205_c0_seq1|m.7344	cds.comp97069_c0_seq1|m.12613
cds.comp15207_c0_seq1|m.7352	cds.comp96676_c0_seq1|m.12430
cds.comp15208_c0_seq1|m.7354	cds.comp108861_c0_seq2|m.23806
cds.comp15210_c0_seq2|m.7356	cds.comp103898_c0_seq1|m.17147
cds.comp15211_c0_seq2|m.7358	cds.comp106540_c0_seq2|m.20074
cds.comp15212_c0_seq1|m.7363	cds.comp113387_c0_seq2|m.38701
cds.comp15213_c0_seq1|m.7365	cds.comp115262_c0_seq1|m.50511
cds.comp15214_c0_seq1|m.7367	cds.comp115037_c1_seq1|m.48838
cds.comp15215_c0_seq1|m.7369	cds.comp114498_c0_seq1|m.44987
cds.comp15217_c0_seq1|m.7373	cds.comp108663_c0_seq1|m.23383
cds.comp15218_c0_seq1|m.7376	cds.comp45218_c0_seq1|m.2351
cds.comp15219_c0_seq1|m.7378	cds.comp113607_c1_seq1|m.39999
cds.comp15220_c0_seq1|m.7379	cds.comp110683_c0_seq1|m.28161
cds.comp15221_c0_seq1|m.7381	cds.comp98606_c0_seq2|m.13325
cds.comp15222_c0_seq2|m.7384	cds.comp114591_c0_seq12|m.45673
cds.comp15224_c0_seq1|m.7394	cds.comp107868_c0_seq1|m.21946
cds.comp15226_c0_seq10|m.7408	cds.comp109182_c0_seq6|m.24447
cds.comp15226_c0_seq3|m.7400	cds.comp109182_c0_seq5|m.24446
cds.comp15226_c0_seq5|m.7402	cds.comp109182_c0_seq9|m.24454
cds.comp15226_c0_seq9|m.7407	cds.comp109182_c0_seq4|m.24445
cds.comp15228_c0_seq1|m.7414	cds.comp59375_c0_seq1|m.4251
cds.comp15229_c0_seq1|m.7416	cds.comp117840_c0_seq2|m.73720
cds.comp15230_c0_seq1|m.7417	cds.comp103980_c0_seq1|m.17214
cds.comp15231_c0_seq1|m.7419	cds.comp110172_c0_seq2|m.26727
cds.comp15232_c0_seq6|m.7423	cds.comp106931_c0_seq8|m.20621
cds.comp15232_c0_seq7|m.7425	cds.comp106931_c0_seq6|m.20619
cds.comp15233_c0_seq2|m.7431	cds.comp119994_c0_seq1|m.98465
cds.comp15234_c0_seq1|m.7433	cds.comp115030_c0_seq9|m.48776
cds.comp15236_c0_seq2|m.7441	cds.comp116582_c2_seq18|m.61171
cds.comp15237_c0_seq1|m.7442	cds.comp115095_c0_seq1|m.49176
cds.comp15241_c0_seq1|m.7450	cds.comp107305_c1_seq1|m.21207
cds.comp15242_c0_seq1|m.7453	cds.comp106428_c0_seq1|m.19928
cds.comp15244_c0_seq1|m.7457	cds.comp103175_c0_seq1|m.16578
cds.comp15245_c0_seq1|m.7459	cds.comp92032_c0_seq2|m.10715
cds.comp15246_c0_seq1|m.7461	cds.comp104858_c0_seq2|m.18187
cds.comp15247_c0_seq1|m.7463	cds.comp97180_c0_seq1|m.12686
cds.comp15250_c0_seq1|m.7466	cds.comp113193_c0_seq1|m.37786
cds.comp15253_c0_seq2|m.7469	cds.comp118719_c0_seq1|m.83268
cds.comp15254_c0_seq1|m.7472	cds.comp117047_c0_seq2|m.65328
cds.comp15254_c0_seq1|m.7473	cds.comp117047_c0_seq2|m.65329
cds.comp15256_c0_seq1|m.7475	cds.comp110794_c0_seq10|m.28442
cds.comp15257_c0_seq1|m.7497	cds.comp105105_c0_seq1|m.18446
cds.comp15258_c0_seq1|m.7501	cds.comp112597_c2_seq1|m.35195
cds.comp15260_c0_seq1|m.7505	cds.comp114484_c1_seq1|m.44884
cds.comp15261_c0_seq1|m.7506	cds.comp114361_c0_seq4|m.44213
cds.comp15262_c0_seq1|m.7510	cds.comp113984_c1_seq3|m.42174
cds.comp15263_c0_seq2|m.7514	cds.comp112088_c1_seq9|m.32844
cds.comp15264_c0_seq1|m.7519	cds.comp97094_c0_seq1|m.12631
cds.comp15265_c0_seq11|m.7530	cds.comp106487_c0_seq1|m.20011
cds.comp15265_c0_seq21|m.7541	cds.comp116484_c2_seq4|m.60074
cds.comp15265_c0_seq4|m.7526	cds.comp116484_c2_seq3|m.60071
cds.comp15267_c0_seq1|m.7542	cds.comp99711_c0_seq1|m.14241
cds.comp15269_c0_seq1|m.7544	cds.comp116793_c0_seq42|m.63171
cds.comp15270_c0_seq1|m.7546	cds.comp102053_c0_seq1|m.15638
cds.comp15272_c0_seq1|m.7549	cds.comp109320_c0_seq4|m.24762
cds.comp15276_c0_seq2|m.7558	cds.comp101172_c0_seq1|m.15065
cds.comp15277_c0_seq1|m.7560	cds.comp109169_c0_seq1|m.24423
cds.comp15278_c0_seq1|m.7562	cds.comp115069_c1_seq1|m.49071
cds.comp15279_c0_seq1|m.7567	cds.comp96899_c0_seq1|m.12536
cds.comp15280_c0_seq1|m.7568	cds.comp69331_c0_seq2|m.5637
cds.comp15281_c0_seq1|m.7569	cds.comp113861_c6_seq1|m.41370
cds.comp15282_c0_seq2|m.7572	cds.comp98595_c0_seq1|m.13322
cds.comp15283_c0_seq2|m.7575	cds.comp110009_c0_seq1|m.26323
cds.comp15284_c0_seq2|m.7580	cds.comp110531_c0_seq1|m.27769
cds.comp15285_c0_seq2|m.7583	cds.comp89747_c0_seq2|m.9865
cds.comp15286_c0_seq1|m.7584	cds.comp115965_c0_seq2|m.55757
cds.comp15287_c0_seq1|m.7585	cds.comp107836_c0_seq2|m.21906
cds.comp15289_c0_seq1|m.7588	cds.comp111793_c0_seq1|m.31632
cds.comp15290_c0_seq1|m.7591	cds.comp120107_c0_seq1|m.98593
cds.comp15292_c0_seq1|m.7598	cds.comp111972_c0_seq1|m.32429
cds.comp15293_c0_seq1|m.7599	cds.comp102703_c0_seq1|m.16166
cds.comp15295_c0_seq3|m.7605	cds.comp111749_c0_seq7|m.31455
cds.comp15296_c0_seq1|m.7606	cds.comp104211_c1_seq1|m.17517
cds.comp15297_c0_seq1|m.7608	cds.comp108658_c0_seq2|m.23369
cds.comp15298_c0_seq1|m.7610	cds.comp105055_c1_seq1|m.18391
cds.comp153_c0_seq1|m.39	cds.comp113118_c0_seq1|m.37508
cds.comp15300_c0_seq1|m.7617	cds.comp118843_c3_seq2|m.85168
cds.comp15302_c0_seq1|m.7621	cds.comp105584_c0_seq1|m.18877
cds.comp15303_c0_seq1|m.7623	cds.comp105398_c0_seq1|m.18716
cds.comp15304_c0_seq1|m.7624	cds.comp109160_c1_seq1|m.24400
cds.comp15306_c0_seq1|m.7627	cds.comp98463_c0_seq3|m.13250
cds.comp15311_c0_seq1|m.7634	cds.comp116981_c0_seq2|m.64801
cds.comp15312_c0_seq1|m.7635	cds.comp94236_c0_seq1|m.11441
cds.comp15314_c0_seq2|m.7639	cds.comp112453_c0_seq7|m.34335
cds.comp15315_c0_seq3|m.7645	cds.comp118358_c0_seq3|m.78942
cds.comp15316_c0_seq2|m.7647	cds.comp77696_c0_seq1|m.6889
cds.comp15317_c0_seq1|m.7649	cds.comp110883_c0_seq1|m.28717
cds.comp15318_c0_seq1|m.7651	cds.comp109059_c0_seq2|m.24173
cds.comp15319_c0_seq1|m.7652	cds.comp115540_c0_seq1|m.52743
cds.comp15320_c0_seq1|m.7653	cds.comp103170_c0_seq1|m.16566
cds.comp15321_c0_seq1|m.7654	cds.comp96902_c0_seq1|m.12538
cds.comp15321_c0_seq2|m.7655	cds.comp96902_c0_seq2|m.12539
cds.comp15323_c0_seq1|m.7666	cds.comp110116_c0_seq1|m.26567
cds.comp15326_c0_seq2|m.7673	cds.comp110637_c2_seq4|m.28001
cds.comp15326_c0_seq4|m.7678	cds.comp110637_c2_seq3|m.28000
cds.comp15326_c0_seq6|m.7682	cds.comp110637_c2_seq8|m.28005
cds.comp15327_c0_seq1|m.7685	cds.comp109037_c1_seq2|m.24141
cds.comp15328_c0_seq2|m.7687	cds.comp118852_c0_seq3|m.85338
cds.comp15329_c0_seq1|m.7692	cds.comp106856_c0_seq1|m.20491
cds.comp15330_c0_seq1|m.7693	cds.comp89951_c0_seq1|m.9937
cds.comp15331_c0_seq1|m.7695	cds.comp106376_c0_seq2|m.19864
cds.comp15333_c0_seq1|m.7698	cds.comp118271_c0_seq1|m.78228
cds.comp15334_c0_seq2|m.7704	cds.comp104053_c0_seq1|m.17291
cds.comp15336_c0_seq1|m.7705	cds.comp117430_c0_seq5|m.69240
cds.comp15337_c0_seq1|m.7706	cds.comp114974_c1_seq4|m.48391
cds.comp15338_c0_seq1|m.7708	cds.comp104086_c0_seq1|m.17344
cds.comp15341_c0_seq1|m.7711	cds.comp112642_c0_seq1|m.35327
cds.comp15342_c0_seq2|m.7713	cds.comp77828_c0_seq1|m.6958
cds.comp15343_c0_seq1|m.7714	cds.comp111468_c0_seq1|m.30646
cds.comp15343_c0_seq2|m.7715	cds.comp111468_c0_seq2|m.30647
cds.comp15343_c0_seq4|m.7717	cds.comp111468_c0_seq3|m.30648
cds.comp15344_c0_seq1|m.7718	cds.comp119113_c0_seq2|m.88337
cds.comp15345_c0_seq1|m.7720	cds.comp117048_c6_seq2|m.65336
cds.comp15346_c0_seq1|m.7723	cds.comp99376_c0_seq1|m.13949
cds.comp15348_c0_seq1|m.7727	cds.comp117654_c0_seq1|m.71597
cds.comp15350_c0_seq1|m.7730	cds.comp117128_c0_seq5|m.66044
cds.comp15351_c0_seq1|m.7736	cds.comp118563_c0_seq2|m.81162
cds.comp15351_c0_seq9|m.7740	cds.comp118563_c0_seq5|m.81167
cds.comp15353_c0_seq2|m.7746	cds.comp92189_c0_seq1|m.10764
cds.comp15357_c0_seq2|m.7761	cds.comp118996_c1_seq1|m.87089
cds.comp15358_c0_seq1|m.7762	cds.comp103557_c0_seq1|m.16923
cds.comp15359_c0_seq2|m.7765	cds.comp109895_c0_seq4|m.26010
cds.comp15362_c0_seq1|m.7769	cds.comp104150_c0_seq2|m.17425
cds.comp15363_c0_seq2|m.7774	cds.comp93975_c0_seq1|m.11351
cds.comp15364_c0_seq1|m.7775	cds.comp107471_c0_seq1|m.21418
cds.comp15366_c0_seq1|m.7781	cds.comp116362_c3_seq10|m.59257
cds.comp15367_c0_seq1|m.7783	cds.comp106754_c0_seq1|m.20368
cds.comp15368_c0_seq1|m.7784	cds.comp110960_c0_seq1|m.28960
cds.comp15370_c0_seq1|m.7786	cds.comp50176_c0_seq1|m.3020
cds.comp15371_c0_seq1|m.7788	cds.comp109042_c0_seq1|m.24151
cds.comp15372_c0_seq1|m.7791	cds.comp94452_c0_seq1|m.11523
cds.comp15375_c0_seq1|m.7793	cds.comp98455_c0_seq1|m.13247
cds.comp15376_c0_seq2|m.7795	cds.comp99370_c0_seq2|m.13945
cds.comp15377_c0_seq1|m.7796	cds.comp106997_c1_seq3|m.20700
cds.comp15379_c0_seq1|m.7797	cds.comp118563_c3_seq11|m.81172
cds.comp15381_c0_seq2|m.7805	cds.comp110034_c0_seq1|m.26403
cds.comp15383_c0_seq1|m.7809	cds.comp106663_c0_seq1|m.20269
cds.comp15386_c0_seq1|m.7816	cds.comp115909_c1_seq2|m.55288
cds.comp15387_c0_seq1|m.7817	cds.comp119159_c1_seq3|m.89090
cds.comp15388_c0_seq2|m.7819	cds.comp115225_c1_seq1|m.50194
cds.comp15390_c0_seq1|m.7828	cds.comp118981_c4_seq7|m.86911
cds.comp15391_c0_seq1|m.7830	cds.comp99061_c0_seq1|m.13589
cds.comp15394_c0_seq1|m.7837	cds.comp99229_c0_seq1|m.13746
cds.comp15395_c0_seq1|m.7838	cds.comp104083_c0_seq1|m.17334
cds.comp15396_c0_seq1|m.7842	cds.comp116216_c1_seq1|m.57953
cds.comp15397_c0_seq1|m.7845	cds.comp107751_c1_seq2|m.21808
cds.comp15399_c0_seq1|m.7856	cds.comp107573_c0_seq1|m.21561
cds.comp15400_c0_seq1|m.7857	cds.comp107347_c0_seq1|m.21251
cds.comp15401_c0_seq1|m.7858	cds.comp114102_c0_seq4|m.42955
cds.comp15402_c0_seq1|m.7859	cds.comp102936_c0_seq1|m.16371
cds.comp15403_c0_seq1|m.7863	cds.comp99345_c0_seq1|m.13916
cds.comp15404_c0_seq1|m.7864	cds.comp106482_c0_seq1|m.19984
cds.comp15405_c0_seq3|m.7871	cds.comp114641_c1_seq9|m.46021
cds.comp15405_c0_seq7|m.7880	cds.comp116910_c0_seq17|m.64160
cds.comp15406_c0_seq1|m.7889	cds.comp112626_c0_seq1|m.35290
cds.comp15407_c0_seq1|m.7890	cds.comp116575_c5_seq3|m.61062
cds.comp15409_c0_seq1|m.7893	cds.comp105063_c1_seq3|m.18401
cds.comp15410_c0_seq1|m.7894	cds.comp104783_c0_seq1|m.18136
cds.comp15413_c0_seq1|m.7897	cds.comp109852_c0_seq1|m.25903
cds.comp15414_c0_seq5|m.7907	cds.comp114352_c6_seq1|m.44153
cds.comp15415_c0_seq1|m.7924	cds.comp99216_c0_seq1|m.13737
cds.comp15416_c0_seq1|m.7925	cds.comp114913_c2_seq1|m.47852
cds.comp15417_c0_seq1|m.7927	cds.comp113051_c0_seq4|m.37217
cds.comp15418_c0_seq1|m.7929	cds.comp117419_c1_seq5|m.68973
cds.comp15419_c0_seq1|m.7931	cds.comp108582_c0_seq2|m.23258
cds.comp15420_c0_seq1|m.7932	cds.comp102403_c0_seq1|m.15906
cds.comp15421_c0_seq1|m.7933	cds.comp103921_c0_seq1|m.17156
cds.comp15422_c0_seq2|m.7935	cds.comp110778_c0_seq1|m.28379
cds.comp15423_c0_seq1|m.7936	cds.comp108526_c0_seq1|m.23087
cds.comp15424_c0_seq1|m.7940	cds.comp113189_c0_seq2|m.37777
cds.comp15425_c0_seq1|m.7941	cds.comp109341_c0_seq1|m.24801
cds.comp15426_c0_seq1|m.7942	cds.comp107402_c0_seq1|m.21324
cds.comp15427_c0_seq5|m.7947	cds.comp112411_c0_seq11|m.34190
cds.comp15432_c0_seq1|m.7952	cds.comp104093_c0_seq6|m.17353
cds.comp15434_c0_seq1|m.7955	cds.comp106132_c0_seq1|m.19557
cds.comp15435_c0_seq1|m.7956	cds.comp103153_c0_seq1|m.16550
cds.comp15436_c0_seq3|m.7964	cds.comp100403_c0_seq9|m.14670
cds.comp15437_c0_seq1|m.7968	cds.comp118303_c1_seq1|m.78492
cds.comp15438_c0_seq1|m.7970	cds.comp119508_c0_seq2|m.93240
cds.comp15439_c0_seq1|m.7974	cds.comp108439_c0_seq1|m.22907
cds.comp15440_c0_seq1|m.7976	cds.comp97090_c0_seq1|m.12627
cds.comp15441_c0_seq1|m.7977	cds.comp119551_c1_seq1|m.93878
cds.comp15441_c0_seq1|m.7978	cds.comp119551_c1_seq4|m.93888
cds.comp15442_c0_seq1|m.7982	cds.comp106068_c0_seq3|m.19440
cds.comp15443_c0_seq1|m.7987	cds.comp114616_c0_seq1|m.45919
cds.comp15444_c0_seq1|m.7989	cds.comp108987_c0_seq1|m.24054
cds.comp15445_c0_seq1|m.7995	cds.comp117889_c0_seq1|m.74180
cds.comp15446_c0_seq1|m.7997	cds.comp117485_c0_seq10|m.69742
cds.comp15448_c0_seq1|m.8004	cds.comp105894_c0_seq1|m.19284
cds.comp15449_c0_seq1|m.8005	cds.comp106906_c0_seq1|m.20569
cds.comp15450_c0_seq1|m.8006	cds.comp114719_c0_seq1|m.46502
cds.comp15452_c0_seq4|m.8029	cds.comp102457_c0_seq1|m.15951
cds.comp15452_c0_seq5|m.8031	cds.comp102457_c0_seq2|m.15953
cds.comp15453_c0_seq1|m.8035	cds.comp62605_c0_seq1|m.4735
cds.comp15454_c0_seq1|m.8037	cds.comp115916_c2_seq12|m.55384
cds.comp15455_c0_seq3|m.8042	cds.comp66187_c0_seq1|m.5230
cds.comp15456_c0_seq1|m.8051	cds.comp99834_c0_seq1|m.14325
cds.comp15458_c0_seq2|m.8055	cds.comp104066_c0_seq1|m.17319
cds.comp15459_c0_seq1|m.8057	cds.comp106187_c0_seq1|m.19626
cds.comp15460_c0_seq1|m.8059	cds.comp111478_c0_seq1|m.30688
cds.comp15461_c0_seq2|m.8062	cds.comp116254_c0_seq1|m.58177
cds.comp15463_c0_seq1|m.8064	cds.comp104272_c1_seq1|m.17595
cds.comp15464_c0_seq1|m.8066	cds.comp104775_c0_seq1|m.18134
cds.comp15465_c0_seq1|m.8067	cds.comp109661_c0_seq4|m.25431
cds.comp15466_c0_seq1|m.8068	cds.comp101105_c0_seq1|m.15020
cds.comp15467_c0_seq3|m.8077	cds.comp114967_c0_seq1|m.48228
cds.comp15469_c0_seq2|m.8085	cds.comp99456_c0_seq1|m.14039
cds.comp15469_c0_seq4|m.8088	cds.comp99456_c0_seq4|m.14042
cds.comp15470_c0_seq1|m.8089	cds.comp111198_c0_seq11|m.29844
cds.comp15471_c0_seq1|m.8090	cds.comp118197_c0_seq2|m.77645
cds.comp15472_c0_seq1|m.8091	cds.comp107905_c0_seq3|m.22025
cds.comp15473_c0_seq1|m.8094	cds.comp117152_c0_seq4|m.66373
cds.comp15474_c0_seq2|m.8098	cds.comp115469_c1_seq12|m.52314
cds.comp15476_c0_seq1|m.8100	cds.comp115434_c0_seq4|m.51955
cds.comp15477_c0_seq1|m.8102	cds.comp107344_c1_seq1|m.21250
cds.comp15478_c0_seq18|m.8140	cds.comp110555_c0_seq4|m.27841
cds.comp15479_c0_seq1|m.8155	cds.comp103549_c0_seq1|m.16920
cds.comp15481_c0_seq1|m.8158	cds.comp104075_c0_seq2|m.17326
cds.comp15482_c0_seq1|m.8159	cds.comp112376_c0_seq1|m.34046
cds.comp15483_c0_seq1|m.8161	cds.comp109972_c0_seq2|m.26249
cds.comp15484_c0_seq1|m.8162	cds.comp107770_c0_seq2|m.21831
cds.comp15486_c0_seq1|m.8166	cds.comp106609_c0_seq2|m.20205
cds.comp15487_c0_seq3|m.8171	cds.comp93056_c0_seq1|m.11040
cds.comp15489_c0_seq1|m.8175	cds.comp106402_c0_seq1|m.19907
cds.comp15490_c0_seq1|m.8176	cds.comp117975_c2_seq1|m.75243
cds.comp15491_c0_seq1|m.8179	cds.comp108250_c0_seq1|m.22609
cds.comp15492_c0_seq1|m.8181	cds.comp99257_c0_seq1|m.13797
cds.comp15495_c0_seq1|m.8189	cds.comp119117_c1_seq1|m.88390
cds.comp15497_c0_seq1|m.8191	cds.comp104027_c0_seq1|m.17265
cds.comp155_c0_seq1|m.40	cds.comp29475_c0_seq1|m.1292
cds.comp15500_c0_seq1|m.8197	cds.comp103393_c0_seq1|m.16769
cds.comp15505_c0_seq2|m.8205	cds.comp110299_c1_seq4|m.27070
cds.comp15509_c0_seq2|m.8212	cds.comp112464_c2_seq14|m.34414
cds.comp15510_c0_seq1|m.8223	cds.comp108898_c0_seq1|m.23938
cds.comp15512_c0_seq1|m.8227	cds.comp103062_c0_seq1|m.16465
cds.comp15513_c0_seq1|m.8229	cds.comp111855_c0_seq1|m.31890
cds.comp15514_c0_seq1|m.8231	cds.comp118559_c0_seq1|m.81142
cds.comp15515_c0_seq1|m.8232	cds.comp118030_c1_seq8|m.75914
cds.comp15516_c0_seq1|m.8234	cds.comp100556_c0_seq1|m.14740
cds.comp15518_c0_seq1|m.8236	cds.comp106036_c0_seq1|m.19407
cds.comp15520_c0_seq1|m.8239	cds.comp104685_c0_seq1|m.18038
cds.comp15523_c0_seq1|m.8244	cds.comp110983_c1_seq2|m.29021
cds.comp15525_c0_seq1|m.8247	cds.comp104620_c0_seq1|m.17959
cds.comp15526_c0_seq12|m.8262	cds.comp110065_c0_seq1|m.26465
cds.comp15526_c0_seq13|m.8263	cds.comp103172_c0_seq1|m.16569
cds.comp15526_c0_seq21|m.8273	cds.comp87783_c0_seq1|m.9428
cds.comp15526_c0_seq6|m.8259	cds.comp110065_c0_seq2|m.26466
cds.comp15526_c0_seq7|m.8260	cds.comp103210_c0_seq1|m.16608
cds.comp15527_c0_seq1|m.8281	cds.comp102928_c0_seq1|m.16366
cds.comp15530_c0_seq1|m.8285	cds.comp118804_c3_seq1|m.84520
cds.comp15531_c0_seq2|m.8288	cds.comp116972_c2_seq1|m.64749
cds.comp15533_c0_seq2|m.8289	cds.comp65876_c0_seq2|m.5188
cds.comp15537_c0_seq1|m.8291	cds.comp97678_c0_seq1|m.12948
cds.comp15538_c0_seq1|m.8293	cds.comp108444_c0_seq1|m.22915
cds.comp15540_c0_seq1|m.8296	cds.comp110482_c0_seq2|m.27653
cds.comp15547_c0_seq1|m.8303	cds.comp113641_c2_seq2|m.40171
cds.comp15548_c0_seq1|m.8304	cds.comp91123_c0_seq1|m.10408
cds.comp15549_c0_seq1|m.8305	cds.comp113094_c0_seq2|m.37436
cds.comp15550_c0_seq2|m.8307	cds.comp99330_c0_seq1|m.13883
cds.comp15551_c0_seq1|m.8308	cds.comp96552_c0_seq1|m.12373
cds.comp15552_c0_seq2|m.8310	cds.comp118499_c0_seq1|m.80450
cds.comp15553_c0_seq1|m.8314	cds.comp111290_c0_seq2|m.30099
cds.comp15554_c0_seq1|m.8315	cds.comp38913_c0_seq1|m.1538
cds.comp15555_c0_seq1|m.8316	cds.comp110107_c0_seq1|m.26557
cds.comp15556_c0_seq4|m.8320	cds.comp114228_c3_seq5|m.43526
cds.comp15557_c0_seq1|m.8321	cds.comp103880_c0_seq1|m.17135
cds.comp15559_c0_seq1|m.8322	cds.comp96054_c0_seq1|m.12127
cds.comp15560_c0_seq1|m.8323	cds.comp119990_c0_seq1|m.98460
cds.comp15561_c0_seq1|m.8327	cds.comp78164_c0_seq1|m.7164
cds.comp15562_c0_seq2|m.8329	cds.comp111376_c0_seq1|m.30362
cds.comp15563_c0_seq1|m.8331	cds.comp95119_c0_seq1|m.11762
cds.comp15564_c0_seq1|m.8333	cds.comp106398_c0_seq1|m.19902
cds.comp15565_c0_seq1|m.8334	cds.comp77670_c0_seq1|m.6877
cds.comp15566_c0_seq1|m.8336	cds.comp108701_c1_seq1|m.23469
cds.comp15567_c0_seq1|m.8338	cds.comp118761_c0_seq1|m.83773
cds.comp15568_c0_seq1|m.8341	cds.comp115943_c0_seq1|m.55540
cds.comp15569_c0_seq1|m.8344	cds.comp111482_c1_seq1|m.30694
cds.comp15570_c0_seq1|m.8345	cds.comp102413_c0_seq1|m.15911
cds.comp15573_c0_seq1|m.8361	cds.comp109712_c0_seq2|m.25536
cds.comp15574_c0_seq2|m.8364	cds.comp113453_c0_seq4|m.39032
cds.comp15575_c0_seq1|m.8366	cds.comp93981_c0_seq1|m.11354
cds.comp15576_c0_seq1|m.8367	cds.comp117649_c0_seq1|m.71550
cds.comp15579_c0_seq1|m.8368	cds.comp96646_c0_seq1|m.12415
cds.comp15580_c0_seq1|m.8369	cds.comp113208_c0_seq1|m.37848
cds.comp15581_c0_seq3|m.8374	cds.comp108193_c0_seq1|m.22512
cds.comp15583_c0_seq1|m.8376	cds.comp89880_c0_seq1|m.9904
cds.comp15584_c2_seq1|m.8377	cds.comp115773_c3_seq7|m.54174
cds.comp15584_c2_seq5|m.8378	cds.comp115773_c3_seq10|m.54175
cds.comp15586_c0_seq1|m.8384	cds.comp96757_c0_seq1|m.12473
cds.comp15587_c0_seq1|m.8385	cds.comp112474_c0_seq2|m.34479
cds.comp15588_c0_seq1|m.8386	cds.comp109524_c0_seq1|m.25181
cds.comp15589_c0_seq1|m.8387	cds.comp102435_c0_seq1|m.15934
cds.comp15590_c0_seq1|m.8388	cds.comp104758_c0_seq1|m.18117
cds.comp15593_c0_seq1|m.8391	cds.comp95681_c0_seq1|m.11945
cds.comp15594_c0_seq1|m.8392	cds.comp107422_c0_seq1|m.21349
cds.comp15595_c0_seq1|m.8393	cds.comp116510_c2_seq2|m.60360
cds.comp15596_c0_seq1|m.8394	cds.comp103387_c0_seq1|m.16765
cds.comp15597_c0_seq1|m.8395	cds.comp107918_c0_seq1|m.22029
cds.comp15599_c0_seq1|m.8399	cds.comp110389_c0_seq1|m.27392
cds.comp15601_c0_seq1|m.8402	cds.comp104740_c0_seq1|m.18092
cds.comp15602_c0_seq1|m.8404	cds.comp113076_c1_seq1|m.37363
cds.comp15604_c0_seq4|m.8417	cds.comp111989_c0_seq11|m.32485
cds.comp15605_c0_seq1|m.8418	cds.comp118547_c3_seq6|m.81069
cds.comp15606_c0_seq1|m.8419	cds.comp109144_c0_seq10|m.24371
cds.comp15607_c0_seq1|m.8422	cds.comp109997_c0_seq1|m.26304
cds.comp15608_c0_seq1|m.8425	cds.comp110456_c0_seq1|m.27529
cds.comp15609_c0_seq2|m.8426	cds.comp15988_c0_seq1|m.735
cds.comp15610_c0_seq1|m.8433	cds.comp107536_c0_seq1|m.21524
cds.comp15611_c0_seq3|m.8437	cds.comp114924_c1_seq32|m.47939
cds.comp15612_c0_seq1|m.8441	cds.comp98980_c0_seq1|m.13514
cds.comp15613_c0_seq3|m.8443	cds.comp99071_c0_seq1|m.13596
cds.comp15614_c0_seq1|m.8445	cds.comp99500_c0_seq1|m.14092
cds.comp15615_c0_seq1|m.8446	cds.comp93913_c0_seq1|m.11321
cds.comp15617_c0_seq1|m.8448	cds.comp117830_c0_seq4|m.73602
cds.comp15620_c0_seq1|m.8452	cds.comp102371_c0_seq1|m.15850
cds.comp15621_c0_seq2|m.8458	cds.comp99473_c0_seq1|m.14063
cds.comp15623_c0_seq1|m.8463	cds.comp103464_c0_seq1|m.16854
cds.comp15627_c1_seq1|m.8470	cds.comp103566_c0_seq1|m.16930
cds.comp15628_c1_seq20|m.8476	cds.comp110626_c1_seq7|m.27973
cds.comp15631_c0_seq2|m.8483	cds.comp109220_c0_seq1|m.24521
cds.comp15633_c1_seq1|m.8486	cds.comp117397_c4_seq1|m.68565
cds.comp15634_c0_seq1|m.8489	cds.comp104895_c0_seq1|m.18237
cds.comp15637_c0_seq1|m.8491	cds.comp119132_c0_seq1|m.88548
cds.comp15638_c0_seq1|m.8492	cds.comp60967_c0_seq1|m.4477
cds.comp15639_c0_seq1|m.8493	cds.comp98195_c0_seq1|m.13137
cds.comp15640_c0_seq1|m.8495	cds.comp114724_c3_seq14|m.46543
cds.comp15642_c0_seq2|m.8500	cds.comp111751_c0_seq3|m.31460
cds.comp15644_c0_seq1|m.8508	cds.comp115521_c0_seq2|m.52609
cds.comp15645_c0_seq1|m.8509	cds.comp107167_c0_seq1|m.20970
cds.comp15647_c0_seq2|m.8516	cds.comp117541_c0_seq1|m.70538
cds.comp15647_c0_seq4|m.8517	cds.comp117541_c0_seq9|m.70541
cds.comp15648_c0_seq2|m.8521	cds.comp77728_c0_seq1|m.6909
cds.comp15650_c0_seq1|m.8522	cds.comp116105_c0_seq2|m.57066
cds.comp15651_c0_seq1|m.8523	cds.comp114688_c0_seq2|m.46360
cds.comp15652_c0_seq2|m.8530	cds.comp108165_c0_seq1|m.22477
cds.comp15652_c0_seq5|m.8538	cds.comp108165_c0_seq4|m.22483
cds.comp15653_c0_seq1|m.8558	cds.comp119272_c1_seq12|m.90241
cds.comp15654_c0_seq5|m.8563	cds.comp105045_c2_seq2|m.18384
cds.comp15655_c0_seq1|m.8567	cds.comp114988_c0_seq1|m.48500
cds.comp15656_c0_seq1|m.8572	cds.comp114228_c3_seq3|m.43525
cds.comp15657_c0_seq1|m.8574	cds.comp110246_c1_seq8|m.26965
cds.comp15658_c0_seq1|m.8577	cds.comp106242_c0_seq1|m.19702
cds.comp15661_c0_seq1|m.8582	cds.comp111770_c0_seq1|m.31574
cds.comp15663_c0_seq1|m.8585	cds.comp99757_c0_seq1|m.14269
cds.comp15664_c0_seq1|m.8586	cds.comp104224_c0_seq1|m.17540
cds.comp15665_c0_seq1|m.8587	cds.comp110621_c0_seq1|m.27955
cds.comp15667_c0_seq1|m.8589	cds.comp104816_c0_seq1|m.18154
cds.comp15669_c0_seq3|m.8594	cds.comp116455_c0_seq1|m.59778
cds.comp15670_c0_seq1|m.8603	cds.comp120155_c0_seq1|m.98617
cds.comp15671_c0_seq1|m.8604	cds.comp108891_c0_seq1|m.23861
cds.comp15672_c0_seq1|m.8605	cds.comp104795_c0_seq1|m.18143
cds.comp15673_c0_seq1|m.8607	cds.comp114079_c0_seq3|m.42778
cds.comp15678_c0_seq6|m.8629	cds.comp111113_c0_seq1|m.29483
cds.comp15679_c0_seq1|m.8630	cds.comp103306_c0_seq1|m.16679
cds.comp15681_c0_seq3|m.8634	cds.comp111011_c0_seq5|m.29105
cds.comp15683_c0_seq1|m.8636	cds.comp106414_c0_seq1|m.19916
cds.comp15684_c0_seq1|m.8637	cds.comp111356_c1_seq2|m.30291
cds.comp15685_c0_seq1|m.8645	cds.comp109761_c0_seq1|m.25659
cds.comp15686_c0_seq1|m.8646	cds.comp103818_c0_seq1|m.17098
cds.comp15687_c0_seq3|m.8649	cds.comp109878_c0_seq1|m.25962
cds.comp15688_c0_seq1|m.8651	cds.comp115003_c0_seq1|m.48591
cds.comp15689_c0_seq2|m.8653	cds.comp103311_c0_seq9|m.16689
cds.comp15690_c0_seq2|m.8663	cds.comp119400_c1_seq1|m.92016
cds.comp15691_c0_seq1|m.8664	cds.comp105250_c0_seq1|m.18604
cds.comp15693_c0_seq1|m.8668	cds.comp112051_c2_seq1|m.32718
cds.comp15697_c0_seq1|m.8671	cds.comp117295_c1_seq1|m.67862
cds.comp15698_c0_seq1|m.8673	cds.comp120020_c0_seq1|m.98488
cds.comp15699_c0_seq1|m.8674	cds.comp113007_c0_seq4|m.37070
cds.comp157_c0_seq1|m.41	cds.comp116517_c1_seq6|m.60395
cds.comp15701_c0_seq2|m.8676	cds.comp118013_c2_seq1|m.75783
cds.comp15702_c0_seq1|m.8678	cds.comp108642_c2_seq1|m.23356
cds.comp15704_c0_seq1|m.8684	cds.comp112626_c1_seq1|m.35293
cds.comp15705_c0_seq2|m.8687	cds.comp115844_c0_seq6|m.54747
cds.comp15706_c0_seq1|m.8691	cds.comp78074_c0_seq1|m.7112
cds.comp15707_c0_seq1|m.8693	cds.comp106669_c0_seq1|m.20276
cds.comp15708_c0_seq1|m.8694	cds.comp117657_c0_seq1|m.71607
cds.comp15710_c0_seq1|m.8698	cds.comp113410_c0_seq2|m.38809
cds.comp15712_c0_seq2|m.8703	cds.comp116474_c0_seq1|m.59921
cds.comp15713_c0_seq1|m.8705	cds.comp104927_c0_seq3|m.18289
cds.comp15714_c0_seq1|m.8708	cds.comp100938_c0_seq1|m.14935
cds.comp15715_c1_seq1|m.8709	cds.comp104869_c0_seq1|m.18199
cds.comp15716_c0_seq1|m.8710	cds.comp106763_c0_seq1|m.20378
cds.comp15718_c0_seq2|m.8714	cds.comp91106_c0_seq1|m.10403
cds.comp15719_c0_seq1|m.8715	cds.comp117806_c0_seq10|m.73407
cds.comp15719_c0_seq1|m.8716	cds.comp117806_c0_seq11|m.73409
cds.comp15720_c0_seq1|m.8725	cds.comp115667_c3_seq2|m.53528
cds.comp15721_c0_seq1|m.8726	cds.comp110093_c0_seq1|m.26530
cds.comp15722_c1_seq1|m.8728	cds.comp107735_c0_seq1|m.21765
cds.comp15723_c0_seq1|m.8729	cds.comp114284_c0_seq1|m.43799
cds.comp15724_c0_seq10|m.8746	cds.comp112945_c1_seq10|m.36574
cds.comp15724_c0_seq5|m.8738	cds.comp112945_c1_seq22|m.36594
cds.comp15726_c0_seq2|m.8749	cds.comp113513_c1_seq10|m.39412
cds.comp15727_c0_seq1|m.8750	cds.comp95944_c0_seq1|m.12084
cds.comp15730_c0_seq1|m.8760	cds.comp117499_c2_seq1|m.70087
cds.comp15731_c0_seq1|m.8763	cds.comp116599_c2_seq1|m.61289
cds.comp15733_c0_seq1|m.8765	cds.comp110130_c0_seq1|m.26599
cds.comp15735_c0_seq2|m.8769	cds.comp120083_c0_seq1|m.98580
cds.comp15736_c0_seq1|m.8771	cds.comp113480_c0_seq3|m.39256
cds.comp15739_c0_seq1|m.8782	cds.comp107657_c0_seq2|m.21678
cds.comp15740_c0_seq2|m.8786	cds.comp104678_c0_seq1|m.18032
cds.comp15741_c0_seq2|m.8794	cds.comp107076_c0_seq1|m.20817
cds.comp15742_c0_seq1|m.8808	cds.comp116060_c1_seq2|m.56685
cds.comp15743_c1_seq1|m.8811	cds.comp115059_c1_seq1|m.48987
cds.comp15744_c0_seq1|m.8814	cds.comp108101_c0_seq1|m.22362
cds.comp15745_c0_seq2|m.8816	cds.comp99743_c0_seq1|m.14256
cds.comp15746_c0_seq1|m.8817	cds.comp103972_c0_seq1|m.17209
cds.comp15747_c0_seq1|m.8818	cds.comp106973_c0_seq2|m.20673
cds.comp15748_c0_seq3|m.8821	cds.comp106525_c0_seq2|m.20057
cds.comp15749_c0_seq1|m.8822	cds.comp103415_c0_seq1|m.16820
cds.comp15750_c0_seq1|m.8825	cds.comp104241_c0_seq1|m.17564
cds.comp15751_c0_seq1|m.8827	cds.comp117776_c0_seq1|m.73007
cds.comp15753_c0_seq1|m.8836	cds.comp102838_c0_seq1|m.16291
cds.comp15754_c0_seq1|m.8837	cds.comp109210_c0_seq1|m.24494
cds.comp15755_c0_seq1|m.8838	cds.comp107537_c0_seq3|m.21528
cds.comp15756_c0_seq1|m.8840	cds.comp108573_c0_seq3|m.23246
cds.comp15759_c0_seq2|m.8846	cds.comp118737_c2_seq1|m.83497
cds.comp15761_c0_seq1|m.8853	cds.comp118626_c3_seq11|m.81945
cds.comp15762_c0_seq1|m.8856	cds.comp106680_c0_seq1|m.20282
cds.comp15766_c0_seq1|m.8862	cds.comp99452_c0_seq1|m.14025
cds.comp15766_c0_seq1|m.8863	cds.comp99452_c0_seq1|m.14026
cds.comp15767_c0_seq1|m.8864	cds.comp62252_c0_seq1|m.4682
cds.comp15768_c0_seq1|m.8867	cds.comp113478_c0_seq2|m.39217
cds.comp15769_c0_seq1|m.8869	cds.comp108412_c0_seq1|m.22874
cds.comp15770_c0_seq1|m.8870	cds.comp111340_c0_seq2|m.30255
cds.comp15772_c0_seq1|m.8876	cds.comp46660_c0_seq1|m.2566
cds.comp15773_c0_seq1|m.8878	cds.comp115179_c3_seq2|m.49851
cds.comp15775_c0_seq1|m.8881	cds.comp114994_c0_seq1|m.48554
cds.comp15777_c0_seq1|m.8883	cds.comp90613_c0_seq1|m.10192
cds.comp15778_c0_seq1|m.8885	cds.comp105748_c0_seq1|m.19056
cds.comp15779_c0_seq2|m.8888	cds.comp108330_c0_seq1|m.22754
cds.comp15780_c0_seq1|m.8889	cds.comp105097_c0_seq1|m.18441
cds.comp15781_c0_seq1|m.8891	cds.comp110060_c2_seq1|m.26461
cds.comp15782_c0_seq4|m.8896	cds.comp118541_c1_seq1|m.80969
cds.comp15783_c0_seq1|m.8899	cds.comp111639_c0_seq1|m.31045
cds.comp15783_c0_seq2|m.8900	cds.comp111639_c0_seq1|m.31044
cds.comp15785_c0_seq1|m.8904	cds.comp96564_c0_seq1|m.12381
cds.comp15786_c0_seq4|m.8909	cds.comp107767_c0_seq1|m.21826
cds.comp15788_c0_seq1|m.8923	cds.comp102470_c0_seq1|m.15965
cds.comp15791_c0_seq1|m.8935	cds.comp107599_c0_seq3|m.21616
cds.comp15792_c0_seq1|m.8936	cds.comp103228_c0_seq1|m.16619
cds.comp15793_c0_seq2|m.8938	cds.comp108380_c0_seq4|m.22833
cds.comp15794_c0_seq1|m.8940	cds.comp106649_c0_seq1|m.20247
cds.comp15794_c0_seq1|m.8942	cds.comp51777_c0_seq1|m.3225
cds.comp15795_c0_seq1|m.8948	cds.comp108415_c0_seq1|m.22878
cds.comp15796_c0_seq2|m.8951	cds.comp96933_c0_seq1|m.12559
cds.comp15797_c0_seq1|m.8954	cds.comp118713_c1_seq1|m.83169
cds.comp15798_c0_seq2|m.8959	cds.comp96881_c0_seq1|m.12523
cds.comp15799_c0_seq1|m.8961	cds.comp118122_c6_seq1|m.76906
cds.comp158_c1_seq1|m.43	cds.comp112686_c2_seq3|m.35504
cds.comp15802_c0_seq1|m.8964	cds.comp110472_c0_seq1|m.27634
cds.comp15805_c2_seq10|m.8970	cds.comp112619_c0_seq3|m.35271
cds.comp15806_c0_seq2|m.8974	cds.comp107009_c0_seq1|m.20715
cds.comp15806_c0_seq3|m.8975	cds.comp107009_c0_seq2|m.20716
cds.comp15807_c0_seq1|m.8976	cds.comp115138_c0_seq1|m.49493
cds.comp15810_c0_seq1|m.8981	cds.comp103234_c0_seq1|m.16626
cds.comp15811_c0_seq2|m.8984	cds.comp117858_c0_seq1|m.73841
cds.comp15812_c0_seq5|m.8990	cds.comp118804_c4_seq7|m.84524
cds.comp15813_c0_seq1|m.8992	cds.comp113974_c0_seq1|m.42149
cds.comp15815_c0_seq1|m.8996	cds.comp116560_c0_seq12|m.60879
cds.comp15816_c0_seq2|m.9001	cds.comp99763_c0_seq2|m.14272
cds.comp15817_c0_seq1|m.9002	cds.comp96119_c0_seq1|m.12157
cds.comp15818_c0_seq2|m.9008	cds.comp111567_c0_seq2|m.30865
cds.comp15819_c0_seq2|m.9013	cds.comp108730_c0_seq1|m.23524
cds.comp15820_c0_seq1|m.9014	cds.comp105377_c0_seq1|m.18703
cds.comp15821_c0_seq1|m.9016	cds.comp117740_c0_seq43|m.72633
cds.comp15822_c1_seq22|m.9022	cds.comp116646_c1_seq6|m.61816
cds.comp15825_c0_seq1|m.9027	cds.comp99367_c0_seq1|m.13940
cds.comp15827_c0_seq3|m.9032	cds.comp109068_c0_seq4|m.24183
cds.comp15828_c0_seq1|m.9036	cds.comp106963_c2_seq2|m.20651
cds.comp15830_c0_seq1|m.9053	cds.comp98194_c0_seq1|m.13135
cds.comp15830_c2_seq1|m.9055	cds.comp74028_c0_seq1|m.6265
cds.comp15831_c0_seq1|m.9056	cds.comp98419_c0_seq2|m.13239
cds.comp15833_c0_seq1|m.9058	cds.comp115778_c0_seq2|m.54187
cds.comp15834_c0_seq2|m.9061	cds.comp110390_c0_seq2|m.27398
cds.comp15835_c0_seq3|m.9065	cds.comp104425_c0_seq1|m.17744
cds.comp15836_c0_seq1|m.9066	cds.comp119149_c1_seq1|m.88890
cds.comp15837_c0_seq1|m.9069	cds.comp107984_c0_seq7|m.22128
cds.comp15839_c0_seq1|m.9071	cds.comp110661_c0_seq3|m.28107
cds.comp15840_c0_seq1|m.9076	cds.comp114548_c2_seq6|m.45392
cds.comp15842_c0_seq1|m.9077	cds.comp103073_c0_seq1|m.16472
cds.comp15843_c0_seq1|m.9078	cds.comp102777_c0_seq1|m.16233
cds.comp15844_c0_seq1|m.9079	cds.comp103119_c0_seq1|m.16512
cds.comp15845_c0_seq1|m.9081	cds.comp114328_c2_seq2|m.44021
cds.comp15846_c0_seq2|m.9082	cds.comp111920_c1_seq2|m.32146
[truncated: 5,586 more rows]
