# Supplementary material for: De Novo Transcriptome Characterization of a Sterilizing Trematode Parasite (Microphallus sp.) from Two Species of New Zealand Snails
Source: G3 (Bethesda). 2017 Jan 23;7(3):871–80. doi: 10.1534/g3.116.037275 (PMC5345718; doi:10.1534/g3.116.037275)
Supplement: Supplementary file 10 [file 871TableS8.xlsx]

## Sheet: Sheet1
Table S8. MISA predicted microsatellite loci and Primer3 predicted primers for the PA-Microphallus ortholog transcriptome. Gray rows indicate that a primer was unable to be predicted for that locus. The location, type, and sequence of each SSR is given. Predicted primer details include the location, length, sequence, and melting temperature of each primer as well as the size of the resulting prod…
Transcript ID	Blast2GO annotation	SSR per transcript	SSR type	SSR sequence	(bp) start	Product size	(bp) end	Forward primer 1 (5'-3')	Tm(°C)	size	Reverse primer 1 (5'-3')	Tm(°C)	size	Product 1 size	(bp) start	(bp) end	Forward primer 2 (5'-3')	Tm(°C)	size	Reverse primer 2 (5'-3')	Tm(°C)	size	Product 2 size	(bp) start	(bp) end	Forward primer 3 (5'-3')	Tm(°C)	size	Reverse primer 3 (5'-3')	Tm(°C)	size	Product 3 size	(bp) start	(bp) end
cds.comp10790_c0_seq1_m.2316	PREDICTED: sarcoplasmic reticulum histidine-rich calcium-binding protein-like isoform X2	1	p6	(CGATCA)4	24	294	317	ACAAGTTGTCCACCCCTGTC	59.859	20	CCGTGATGAGTCATGTGGTC	59.962	20	259	157	415	TGTCCGACAAAGTGGACAAG	59.72	20	CCGTGATGAGTCATGTGGTC	59.962	20	274	142	415	GCAAAGGTCACAAATGCAAA	59.712	20	CCGTGATGAGTCATGTGGTC	59.962	20	160	256	415
cds.comp10790_c0_seq1_m.2316	PREDICTED: sarcoplasmic reticulum histidine-rich calcium-binding protein-like isoform X2	2	p3	(AAG)5	15	607	621	TCGTGACATGAAAAGCAAGC	59.995	20	CGTTATTAGGCTCGTCGCTC	60.003	20	176	470	645	TCGTGACATGAAAAGCAAGC	59.995	20	GACGTTATTAGGCTCGTCGC	59.873	20	178	470	647	CACGGTCGTGACATGAAAAG	60.152	20	CGTTATTAGGCTCGTCGCTC	60.003	20	181	465	645
cds.comp11228_c0_seq2_m.2452	NA	1	p3	(ACC)7	21	247	267	GATGCAGTAGGGCATGGATT	59.923	20	GTTGCCGGAAGTTGGATG	60.048	18	203	87	289	AGACATGTAACCACTGCCCC	59.851	20	GTTGCCGGAAGTTGGATG	60.048	18	118	172	289	GGGCATGGATTGGAATGTAG	60.155	20	GTTGCCGGAAGTTGGATG	60.048	18	194	96	289
cds.comp11255_c0_seq1_m.2468	AF369698_1SARP-19 precursor	1	c	(CTA)6(CTG)5	33	1	33
cds.comp12573_c0_seq2_m.3214	NA	1	p3	(CTG)5	15	497	511	CCACCACTGCCACAACTATG	60.025	20	GCGCACAGCTGAATGATAAG	59.596	20	130	463	592	CCACCACTGCCACAACTATG	60.025	20	AATGATAAGAGCCTCGCTGC	59.579	20	119	463	581	CACATGGCTCCTATGCACAC	60.144	20	GCGCACAGCTGAATGATAAG	59.596	20	152	441	592
cds.comp13360_c0_seq1_m.4032	Hypothetical protein CLF_104173	1	p5	(TCTAT)3	15	580	594	GCTTGCAACCCTCAAAGGTA	60.249	20	CTCAAGGCCACGATAACACC	60.517	20	241	426	666	GCTTGCAACCCTCAAAGGTA	60.249	20	ACGTCTCAAGGCCACGATAA	60.657	20	245	426	670	GCTTGCAACCCTCAAAGGTA	60.249	20	CGTCTCAAGGCCACGATAAC	60.657	20	244	426	669
cds.comp13412_c0_seq1_m.4106	NA	1	p6	(CCACTC)4	24	274	297	ATTCCCTCCTCCACGAGACT	60.073	20	TGTCAGATGCGACGTTTCTC	59.992	20	138	189	326	TGGAGAGCTGATTGCTGATG	60.096	20	TGTCAGATGCGACGTTTCTC	59.992	20	104	223	326	TCTGAAGAACATCTTCGGGG	60.187	20	TGTCAGATGCGACGTTTCTC	59.992	20	200	127	326
cds.comp13428_c1_seq1_m.4133	PREDICTED: allograft inflammatory factor 1-like	1	p1	(A)10	10	156	165	GGATCTCGCAGAAAAACTGC	59.962	20	AAATGTGTCTTGGCCTGACC	59.973	20	129	128	256	CTTTCGGGCAGTTTATGGAA	60.067	20	AAATGTGTCTTGGCCTGACC	59.973	20	217	40	256	AAGGCTTTCGGGCAGTTTAT	60.095	20	AAATGTGTCTTGGCCTGACC	59.973	20	221	36	256
cds.comp13473_c0_seq1_m.4176	PREDICTED: uncharacterized protein LOC101858390	1	p6	(ACCCCA)3	18	382	399	AGATGGTCAGCACCACCAG	59.675	19	GTGGGCCTGGACGAGTAGTA	60.134	20	216	268	483	AGATGGTCAGCACCACCAG	59.675	19	GGCCTCCACGATCTCATCTA	60.181	20	254	268	521	CAGGCTATGACCACTCCCAT	59.95	20	AAGCAGCAGCAGCAGTGAC	60.513	19	271	153	423
cds.comp13850_c0_seq1_m.4844	Hypothetical protein T265_06962	1	p3	(ATG)5	15	101	115	ATGACCCGATATTCGAACCA	60.155	20	TGGCTACCTATCCGATCAGC	60.199	20	209	6	214	ATGACCCGATATTCGAACCA	60.155	20	CAGCCAATTCTTCGTCATCA	59.799	20	154	6	159	ATGACCCGATATTCGAACCA	60.155	20	ACGATCAGCCAATTCTTCGT	59.7	20	159	6	164
cds.comp14013_c0_seq1_m.5058	PREDICTED: von Willebrand factor D and EGF domain-containing protein-like, partial	1	p3	(ACG)5	15	247	261	CAACAGCCTCTTCACCAACC	60.69	20	CAAAGTCCCCGTAGATGACG	60.508	20	278	212	489	AGCAACAGCCTCTTCACCAA	60.975	20	CAAAGTCCCCGTAGATGACG	60.508	20	280	210	489	GCAACAGCCTCTTCACCAA	59.976	19	CAAAGTCCCCGTAGATGACG	60.508	20	279	211	489
cds.comp14244_c0_seq1_m.5440	PREDICTED: LOW QUALITY PROTEIN: high mobility group protein B3-like	1	p3	(GCA)6	18	505	522	GTGCAGAGCAGAAGAAACCC	59.997	20	TCATCATCGTCGTCGTCTTC	59.794	20	181	409	589	GTGCAGAGCAGAAGAAACCC	59.997	20	CGTCTTCCTCATCGTCATCA	59.787	20	168	409	576	GTGCAGAGCAGAAGAAACCC	59.997	20	ATCTTCCTCCTCCTCGTCGT	60.216	20	149	409	557
cds.comp14479_c0_seq1_m.5864	Hypothetical protein MS3_03738	1	c	(GAT)5gaagat(GAG)5	36	490	525	ACACGTCACTTCCGTTTTCC	60.012	20	TTTCCCTCTTGCAAACAACC	60.088	20	196	358	553	ATCCACGGAGATCGAAACAC	59.934	20	TTTCCCTCTTGCAAACAACC	60.088	20	212	342	553	ACACGTCACTTCCGTTTTCC	60.012	20	CCTCTTGCAAACAACCACCT	60.149	20	192	358	549
cds.comp14479_c0_seq2_m.5865	NA	1	p3	(GAT)5	15	186	200	CAAGAAAGGGACACGGACAT	59.966	20	TCCTGTTCATCCTTATCGCC	60.036	20	193	84	276	CAATGCGGCACTTCATATTG	60.096	20	TCCTGTTCATCCTTATCGCC	60.036	20	259	18	276	ACAGAGGCAAGAAAGGGACA	59.844	20	TCCTGTTCATCCTTATCGCC	60.036	20	200	77	276
cds.comp14479_c0_seq4_m.5867	NA	1	p6	(GGACAC)3	18	93	110	CAATGCGGCACTTCATATTG	60.096	20	TCCTGTTCATCCTTATCGCC	60.036	20	247	18	264	CAATGCGGCACTTCATATTG	60.096	20	GGTCTACCATGACCGTGTCC	60.246	20	118	18	135	CAATGCGGCACTTCATATTG	60.096	20	ATCATCGTCGTCATCCCTGT	60.358	20	140	18	157
cds.comp15187_c0_seq1_m.7315	PREDICTED: uncharacterized protein LOC106877562	1	p1	(T)11	11	85	95	TTTTTCCGGTAAGTCAAGCG	60.236	20	AAACTGGGAACTGTGATGGC	59.973	20	204	47	250	CCGGTAAGTCAAGCGTTTTC	59.747	20	AAACTGGGAACTGTGATGGC	59.973	20	199	52	250	TCCGGTAAGTCAAGCGTTTT	59.747	20	AAACTGGGAACTGTGATGGC	59.973	20	200	51	250
cds.comp15278_c0_seq1_m.7562	Hypothetical protein T265_04894	1	p6	(GATACT)3	18	1	18
cds.comp15395_c0_seq1_m.7838	NA	1	c	(ACGGTC)4atggtcacggggacggggacgggcacggtcatggacacggtcacggtcatggacacggtcacggtcatgga(CACGGT)3	113	419	531	AACGGGTAAAAACGACGATG	59.861	20	ATGACCGTGTCCATGACCTT	60.246	20	253	335	587	AACGGGTAAAAACGACGATG	59.861	20	ATGACCTTGACCGTGTCCAT	60.246	20	241	335	575	CGACAATTGCGGTTCTGATA	59.688	20	ATGACCTTGACCGTGTCCAT	60.246	20	271	305	575
cds.comp15505_c0_seq2_m.8205	NA	1	p3	(TGA)6	18	270	287	GTCGACCAGGATCAGGAAAA	60.05	20	CTGTGCAGGAAGTCAATTCG	59.44	20	128	228	355	GGAAACGTCATCCGATCCTA	59.894	20	CTGTGCAGGAAGTCAATTCG	59.44	20	180	176	355	ACGAGTCACCTAGAGCCGAA	60.012	20	CAATTCGTTCAGCGTTTTTG	59.344	20	226	117	342
cds.comp15561_c0_seq1_m.8327	Protein-tyrosine phosphatase	1	p3	(AAC)5	15	88	102	GCCGTCGACTGTTTCTGACT	60.453	20	AGGTGACGTGTGGTTGTTGA	60.047	20	131	20	150	GCCGTCGACTGTTTCTGACT	60.453	20	TGTTGGCATTATTCGGTTGA	59.93	20	188	20	207	GCCGTCGACTGTTTCTGACT	60.453	20	GCTGGCGTGATAATCTTGGT	60.103	20	110	20	129
cds.comp15589_c0_seq1_m.8387	Hypothetical protein T265_05823	1	p6	(AGAAAA)3	18	365	382	GACCCGACGTTGTTTCATCT	59.973	20	TAGTTGCGCGTTTTCTTCCT	60.018	20	266	222	487	ACCCGACGTTGTTTCATCTC	59.973	20	TAGTTGCGCGTTTTCTTCCT	60.018	20	265	223	487	ACCCGACGTTGTTTCATCTC	59.973	20	GATAAGCTGATGCAGCTCCC	59.946	20	235	223	457
cds.comp15830_c2_seq1_m.9055	C-type lectin	1	p3	(ACC)5	15	598	612
cds.comp15871_c0_seq1_m.9175	Hypothetical protein T265_08969	1	p6	(GATGAC)3	18	307	324	TTGCTGTTTGTATGGCTTCG	59.872	20	ACCAATTGCCTTCGTCTCAC	60.119	20	132	251	382	TTGCTGTTTGTATGGCTTCG	59.872	20	GTGACCAATTGCCTTCGTCT	60.119	20	135	251	385	CTTCGGCTATTTCTGGAACG	59.839	20	ACCAATTGCCTTCGTCTCAC	60.119	20	117	266	382
cds.comp15945_c0_seq1_m.9352	NA	1	p3	(AGC)5	15	523	537	ATCGAGGTGAATGGGAGTTG	59.927	20	CTTCCTGTGGCGGATATTGT	59.955	20	253	411	663	ATCGAGGTGAATGGGAGTTG	59.927	20	TTCCACCATCGCGTGTACTA	60.134	20	228	411	638	CATCATGTGTCAAGTGCGTG	59.732	20	TTCCACCATCGCGTGTACTA	60.134	20	269	370	638
cds.comp16174_c1_seq1_m.10131	NA	1	p3	(ACA)7	21	1	21
cds.comp16384_c0_seq6_m.10835	NA	1	p3	(ACC)6	18	661	678
cds.comp16395_c0_seq1_m.10865	LOW QUALITY PROTEIN: hypothetical protein T265_12653	1	p5	(GGTTG)3	15	451	465	TTCCTATCTGACCGACCTGG	60.065	20	GAACAAAGGGAGTGTTCCCA	59.943	20	270	408	677	TTCCTATCTGACCGACCTGG	60.065	20	ACTCCGCCATTTTGTCAATC	59.939	20	247	408	654	TTCCTATCTGACCGACCTGG	60.065	20	CCGCCATTTTGTCAATCTTT	59.938	20	244	408	651
cds.comp16539_c0_seq1_m.11369	Hypothetical protein T265_06288	1	p3	(GAA)5	15	457	471	ACCAGTCGAAGAGCCAGAAA	59.989	20	GGTAAAGTCCGCTTGCTACG	59.904	20	108	395	502	AACCAGTCGAAGAGCCAGAA	59.989	20	GGTAAAGTCCGCTTGCTACG	59.904	20	109	394	502	CTCAAACCAGTCGAAGAGCC	59.989	20	GGTAAAGTCCGCTTGCTACG	59.904	20	113	390	502
cds.comp16782_c0_seq1_m.12255	NA	1	p3	(CAC)6	18	668	685
cds.comp16782_c0_seq2_m.12258	NA	1	p3	(CAC)6	18	560	577	ATCAATTCGGTTTCACAGGC	59.939	20	GCTGGCTCTCATCCAGAAAC	59.957	20	229	441	669	ATCAATTCGGTTTCACAGGC	59.939	20	AGCTGGCTCTCATCCAGAAA	60.096	20	230	441	670	GATTCGCATCAATTCGGTTT	59.907	20	AGCTGGCTCTCATCCAGAAA	60.096	20	237	434	670
cds.comp16844_c0_seq1_m.12485	NA	1	p3	(GAT)5	15	670	684
cds.comp16918_c0_seq1_m.12761	NA	1	p3	(TCA)6	18	481	498	TTCTTTCCTCCCCCTTGTCT	60.045	20	CAGCAAGACGAACTGTTGGA	60.025	20	259	384	642	CTTTCCTCCCCCTTGTCTTC	60.045	20	CAGCAAGACGAACTGTTGGA	60.025	20	257	386	642	TTCTTTCCTCCCCCTTGTCT	60.045	20	AAATGGCAGCAAGACGAACT	59.882	20	265	384	648
cds.comp16980_c0_seq1_m.12952	Transmembrane emp24 domain-containing protein 7	1	p5	(CTTTT)3	15	31	45
cds.comp17193_c0_seq1_m.13725	Hypothetical protein T265_05562	1	p3	(ACA)5	15	588	602	CATACATGCCAAATCAAGCG	60.096	20	AATCGGGGGTGAGGATTAAC	60.017	20	114	556	669	CACAACAACAACCCTTTCCC	60.246	20	AATCGGGGGTGAGGATTAAC	60.017	20	276	394	669	TGCAACTTTGTTCCCACTCA	60.278	20	AATCGGGGGTGAGGATTAAC	60.017	20	207	463	669
cds.comp17215_c0_seq2_m.13815	Zinc finger protein 14	1	p3	(ACA)5	15	339	353	CCGCACAAATTTCGGTTACT	59.996	20	TGGAAGAGGGAACAATCTGG	60.042	20	186	202	387	CCGCACAAATTTCGGTTACT	59.996	20	GGAACAATCTGGAACGAGGA	60.05	20	178	202	379	CCGCACAAATTTCGGTTACT	59.996	20	GAGGGAACAATCTGGAACGA	60.05	20	181	202	382
cds.comp17215_c1_seq1_m.13817	NA	1	c	(AC)7atatcacacatccctcttagtgacatacacgaacacatttgta(AAC)6	75	50	124	CACACACGCACAAACACAGA	60.412	20	GATCCACCGAAGTTTGAGGA	60.05	20	280	0	279	CACACACGCACAAACACAGA	60.412	20	TGGGGTTGGTTTGAGGATAG	59.784	20	175	0	174	CACACACGCACAAACACAGA	60.412	20	GAATAAAAGGGGCAAGGGAA	60.252	20	223	0	222
cds.comp17243_c0_seq1_m.13911	Hypothetical protein CLF_100183	1	p3	(GAT)5	15	250	264	CAATAGCGATGAGGATGACG	59.251	20	CACAAAAGGCAGCACTTCAA	60.027	20	171	224	394	CAATAGCGATGAGGATGACG	59.251	20	TCCCACAAGCGATACACTCA	60.263	20	200	224	423	CAATAGCGATGAGGATGACG	59.251	20	CCCACAAGCGATACACTCAA	59.716	20	199	224	422
cds.comp17342_c0_seq1_m.14222	Hypothetical protein T265_03826	1	p3	(CGT)5	15	344	358	CGGATTGAACCCATACTGCT	59.955	20	TTAATTCCGGGTCAGTCAGC	60.074	20	196	219	414	CCACTGGCTTCGGATAGTGT	60.134	20	TTAATTCCGGGTCAGTCAGC	60.074	20	244	171	414	GTCCTGTTAAAAAGCGACGG	59.747	20	TTAATTCCGGGTCAGTCAGC	60.074	20	103	312	414
cds.comp17396_c0_seq1_m.14426	Calcium-activated potassium channel slowpoke	1	p6	(ACTGAT)3	18	1	18
cds.comp17493_c0_seq1_m.14784	Forkhead box protein J1	1	p3	(CAA)5	15	643	657	AAGTGAACGTGGAAAGGGTG	60.005	20	CCTGTTTACTTGAAATATGATGGACA	60.489	26	191	497	687	GAAGGTTCCACGCGATAAAA	60.074	20	CCTGTTTACTTGAAATATGATGGACA	60.489	26	209	479	687	AAGTGAACGTGGAAAGGGTG	60.005	20	CCTGTTTACTTGAAATATGATGGA	57.307	24	191	497	687
cds.comp17558_c1_seq1_m.15062	Hypothetical protein T265_13043, partial	1	p3	(CAA)5	15	436	450
cds.comp17591_c0_seq1_m.15145	Hypothetical protein T265_09973	1	p5	(AGTTC)3	15	132	146	CATAGCTCCGAATGAACGGT	60.096	20	GCGATCCGCTATGTACCAGT	60.125	20	275	56	330	CATAGCTCCGAATGAACGGT	60.096	20	GAATAGCCAATTCGGCTTGA	60.175	20	143	56	198	CATAGCTCCGAATGAACGGT	60.096	20	CTCCAGCTTTCCCATTCAAA	60.184	20	218	56	273
cds.comp17660_c0_seq3_m.15413	Ethanolamine-phosphate cytidylyltransferase	1	p3	(TGA)6	18	591	608	GCGATCTTTCGACTCGTTTC	59.962	20	GTGCTCCAGGAGAAAAGTGC	59.997	20	129	506	634	GCGATCTTTCGACTCGTTTC	59.962	20	GTGTGTTCGGCATGTACGAC	60.04	20	158	506	663	TCGTTTCTCCCAAACCACTC	60.088	20	GTGCTCCAGGAGAAAAGTGC	59.997	20	116	519	634
cds.comp17802_c0_seq2_m.16036	NA	1	c	(GACC)4gagcgaacgactgaggacgacgcgtatctttcccggttccacacaattcatttgtcttccgtgctcattctgttcacgaatcagattggcgctccttcatccactatgtacatttacc(GT)8	150	3	152
cds.comp17874_c0_seq9_m.16442	Kh-domain rna binding protein-related	1	p6	(CAGCAA)3	18	643	660	AATCGTGGAAAACCGAACTG	59.971	20	TATTTGCTGTTGCTGCTGCT	59.782	20	273	411	683	AACCGAACTGGGAACATCTG	59.966	20	TATTTGCTGTTGCTGCTGCT	59.782	20	263	421	683	AGCGTCGAGGATTACGAAAA	59.845	20	TATTTGCTGTTGCTGCTGCT	59.782	20	219	465	683
cds.comp17928_c0_seq1_m.16644	Hypothetical protein T265_14100, partial	1	p1	(A)10	10	103	112	TGACAATGGACGAGGGTGTA	59.96	20	TTTGGAAGCGAAAGCAAAGT	59.996	20	125	43	167	TGACAATGGACGAGGGTGTA	59.96	20	GCCGAGGTAAACAAACTGGA	60.11	20	241	43	283	TGACAATGGACGAGGGTGTA	59.96	20	TGGAAGCGAAAGCAAAGTCT	60.132	20	123	43	165
cds.comp18001_c0_seq1_m.16912	Hypothetical protein T265_13505	1	p3	(TGA)5	15	669	683
cds.comp18009_c0_seq2_m.16951	Ribosome assembly protein RRB1	1	p3	(GAT)6	18	385	402	CTTTCACAAAGAAGCCCTCG	59.986	20	AAAACCTTGCCAAGCTCAGA	59.993	20	220	346	565	CTTTCACAAAGAAGCCCTCG	59.986	20	GAAAACCTTGCCAAGCTCAG	59.993	20	221	346	566	ATAAACGGCCCAGAACACAG	59.993	20	CGTCTGAGGTCTCATCGTCA	59.98	20	187	246	432
cds.comp18101_c0_seq1_m.17377	Hypothetical protein CLF_111568	1	p3	(AAC)6	18	359	376	CACCGATCCCCAAGTGTTAC	60.232	20	TTAAGCCAAAATGGAATCGC	60.04	20	185	321	505	TTTTGACTTGCATTCACCGA	60.234	20	TTAAGCCAAAATGGAATCGC	60.04	20	199	307	505	TCCGCGTCATTTCATGAGTA	60.22	20	AACGGCGATTCAGTAGAGGA	59.836	20	276	149	424
cds.comp18103_c0_seq1_m.17380	Hypothetical protein CLF_108577	1	p3	(CAC)5	15	629	643	GGATGCGTCGAAAATTTGTT	59.945	20	GATTCAGCTGCAGACGTTGA	60.144	20	170	522	691	ATGATGTTGGTGAAGGAGCC	59.934	20	GATTCAGCTGCAGACGTTGA	60.144	20	224	468	691	TTCATTTTGGACGACCCTTC	59.91	20	GATTCAGCTGCAGACGTTGA	60.144	20	197	495	691
cds.comp18183_c1_seq1_m.17707	Serine/threonine-protein kinase par-1	1	p3	(CAA)6	18	4	21
cds.comp18397_c0_seq3_m.18752	Hypothetical protein T265_07277	1	p3	(CAA)6	18	441	458	CCGTAGTCAAGCCTCAGACC	59.867	20	GGGATCGGAGAACGATTGTA	59.894	20	157	344	500	CGTAGTCAAGCCTCAGACCC	59.867	20	GGGATCGGAGAACGATTGTA	59.894	20	156	345	500	GTAGTCAAGCCTCAGACCCG	59.867	20	GGGATCGGAGAACGATTGTA	59.894	20	155	346	500
cds.comp18514_c0_seq1_m.19165	IQ motif and SEC7 domain-containing protein 1	1	p6	(CACCAA)3	18	273	290	TAGATTTTGGCGTCAGTCCC	60.074	20	TAGTGGATCAATCGCAGCAC	59.83	20	179	232	410	GCGAATCGATCAGAGGAGAC	59.917	20	TAGTGGATCAATCGCAGCAC	59.83	20	272	139	410	TAGATTTTGGCGTCAGTCCC	60.074	20	GCAGCACACGTTTCTTCTGA	60.183	20	166	232	397
cds.comp18546_c0_seq1_m.19351	DNA polymerase zeta subunit	1	p3	(GAA)5	15	580	594	TCGGGAGATCATGAAGAACC	60.011	20	AATGACAAATCGGATCTCGG	59.894	20	179	513	691	TCAGTATCGACCGAGCTGTG	60.008	20	GACCACGGAGAAAGCACTTC	59.851	20	235	433	667	TCGGGAGATCATGAAGAACC	60.011	20	GACCACGGAGAAAGCACTTC	59.851	20	155	513	667
cds.comp18907_c0_seq1_m.21118	Hypothetical protein CLF_100418	1	p3	(CAC)5	15	340	354	ACGACCACAACCATCACAGA	60.005	20	CGAAATGGTGGACATGTTTG	59.816	20	138	289	426	TAAACAAGAGCGACGTGGTG	59.904	20	TCTCGGTGCTGTTGTTTGTC	59.88	20	234	236	469	TGTTTGCTACATTGCGAAGG	59.872	20	TCTCGGTGCTGTTGTTTGTC	59.88	20	277	193	469
cds.comp18934_c0_seq1_m.21234	Hypothetical protein T265_03683	1	p3	(AAC)5	15	418	432	AACCTTTGATTGATTCCCCC	59.996	20	TATGATGGCCGAGAACAACA	60.073	20	263	322	584	AACCTTTGATTGATTCCCCC	59.996	20	TTATGCAATATGATGGCCGA	59.882	20	271	322	592	AACCTTTGATTGATTCCCCC	59.996	20	CGAGAACAACACGAGTTCCA	59.873	20	254	322	575
cds.comp19160_c0_seq1_m.22243	Acetolactate synthase-like protein	1	p5	(CTGCT)3	15	511	525	CTGCTGGACTGTTACGTGGA	59.897	20	TGGGAAACTCCAGCATTACC	59.933	20	180	397	576	CTGCTGGACTGTTACGTGGA	59.897	20	GGTAAAGCGTATCGATGGGA	59.923	20	195	397	591	CTGCTGGACTGTTACGTGGA	59.897	20	ATTACCGGACCTGGGGTATC	59.903	20	166	397	562
cds.comp19262_c0_seq3_m.22673	NA	1	p6	(ATCACG)3	18	71	88	ACGACAAACATGACGACGAA	60.16	20	CTGTGGCTTGGTTCGGTATT	59.993	20	196	1	196	ACGACAAACATGACGACGAA	60.16	20	TATTGACGGCTTCAGTGGTG	59.716	20	180	1	180	ACGACAAACATGACGACGAA	60.16	20	GCGTCACTGCTGTCAAGTTC	59.628	20	226	1	226
cds.comp19339_c0_seq2_m.22983	Actin-related protein 8	1	p3	(CAA)6	18	231	248	CCGTCGTGACGTGCTATCTA	59.888	20	TGTCGTTCTGTCATGGTGGT	60.005	20	243	112	354	CCGTCGTGACGTGCTATCTA	59.888	20	GTGTCGTTCTGTCATGGTGG	60.005	20	244	112	355	CCGTCGTGACGTGCTATCTA	59.888	20	TGAACTCATTTGCACGAAGG	59.84	20	223	112	334
cds.comp19398_c0_seq2_m.23249	Hypothetical protein Smp_053430	1	p3	(GAA)5	15	427	441	CTGGGAACCACGTTGGTAGT	59.884	20	TCCGTTTTGAGCTTTTCTATCTG	59.906	23	224	246	469	ACTGGGAACCACGTTGGTAG	59.884	20	TCCGTTTTGAGCTTTTCTATCTG	59.906	23	225	245	469	CAGCCACCTGTCAGTTTCAA	59.873	20	TCCGTTTTGAGCTTTTCTATCTG	59.906	23	145	325	469
cds.comp19414_c0_seq1_m.23321	Hypothetical protein T265_00496	1	p3	(CAA)7	21	1	21
cds.comp19441_c0_seq1_m.23505	NA	1	p3	(TCC)5	15	380	394	CAACTTCGATCGCGACAATA	59.833	20	GGGGATAGAATAGCAGAAACG	57.848	21	108	314	421	CCGTGATCATGCCAACATAC	59.805	20	GGGGATAGAATAGCAGAAACG	57.848	21	256	166	421	CAACTTCGATCGCGACAATA	59.833	20	AGGGGATAGAATAGCAGAAACG	58.802	22	109	314	422
cds.comp19480_c0_seq2_m.23659	Hypothetical protein T265_00654	1	p3	(GAA)5	15	424	438	AACGGTGAAACCGAAGTGAC	60.012	20	ATCGGCATTTTCCTCTTCCT	60.039	20	240	366	605	AACGGTGAAACCGAAGTGAC	60.012	20	TCAGGTCACCTAATCCAGGC	60.073	20	274	366	639	AACGGTGAAACCGAAGTGAC	60.012	20	CGTTGAAGTCGTTTCCACAA	59.734	20	156	366	521
cds.comp19696_c0_seq1_m.24566	Transcriptional coactivator	1	p6	(CGTGGT)3	18	70	87	CCCGGTTATGGATCAGAGTC	59.361	20	GAGATCTTTGGGTTCGTCCA	60.05	20	215	8	222	AAACCCGGTTATGGATCAGA	59.244	20	GAGATCTTTGGGTTCGTCCA	60.05	20	218	5	222	AAACCCGGTTATGGATCAGA	59.244	20	GAATACGACTCCCTCCACCA	59.927	20	164	5	168
cds.comp19721_c0_seq1_m.24664	Hypothetical protein T265_11879	1	p5	(AAAAC)3	15	584	598	CTTCCCGCTAATGGACAAAA	60.067	20	CGGACCGTTTGTTTCAAGTT	60.008	20	159	492	650	CTCGCTGATAGACTGGCCTC	60.119	20	CGGACCGTTTGTTTCAAGTT	60.008	20	252	399	650	GAAGACAAATCACTTCCCGC	59.676	20	CGGACCGTTTGTTTCAAGTT	60.008	20	171	480	650
cds.comp19728_c0_seq5_m.24764	NA	1	p1	(C)10	10	569	578	CCACATTGCGAAATTCCTCT	60.074	20	AGATGATATTACCGCGCGAC	60.088	20	115	513	627	CGCGTATTGCGTATTGATTG	60.117	20	AGATGATATTACCGCGCGAC	60.088	20	164	464	627	ATCCTTTTCTTCGTGATGCG	60.214	20	AGATGATATTACCGCGCGAC	60.088	20	234	394	627
cds.comp19754_c0_seq1_m.24847	Hypothetical protein T265_11132	1	p3	(CGT)5	15	571	585	AAAGTCTGATGCTCGCGATT	59.985	20	GATCCACACTAACTGGCGGT	59.997	20	167	455	621	AAAGTCTGATGCTCGCGATT	59.985	20	CTCCGATGGTTGATCCTTGT	59.927	20	190	455	644	GAGCTTCGTCAGAAGTTGGC	60.142	20	GATCCACACTAACTGGCGGT	59.997	20	268	354	621
cds.comp19879_c0_seq1_m.25430	SJCHGC08614 protein	1	p6	(TAAAAT)3	18	414	431	CGTGCTTGGCCACTAGGTAT	60.154	20	TCTCAAAATACGACGAGCAAAA	59.89	22	168	291	458	CGTGCTTGGCCACTAGGTAT	60.154	20	TTCTCAAAATACGACGAGCAAA	59.89	22	169	291	459	CGTGCTTGGCCACTAGGTAT	60.154	20	TTTTCTCAAAATACGACGAGCA	59.89	22	171	291	461
cds.comp19934_c0_seq3_m.25733	NA	1	p4	(GTGC)4	16	376	391	CAAGAATCCCAGCAAACCAT	59.933	20	ACGAGGTCGCGTGATCATT	61.662	19	226	189	414	AACCATCATCGAAGCTCACC	60.081	20	ACGAGGTCGCGTGATCATT	61.662	19	212	203	414	CATCATCGAAGCTCACCAAA	59.799	20	ACGAGGTCGCGTGATCATT	61.662	19	209	206	414
cds.comp20154_c0_seq1_m.26713	Villin-2	1	p5	(GGGGC)3	15	42	56	CACGTTAAATGCATATGGACC	57.912	21	TTTCTCTCTTAGTCCCCGCA	59.948	20	130	17	146	CACGTTAAATGCATATGGACC	57.912	21	AAAGGTGGTGAGTGGTTTGG	59.861	20	237	17	253	CACGTTAAATGCATATGGACC	57.912	21	CACGTTGTTGCTCTGTGGTT	59.794	20	148	17	164
cds.comp20196_c0_seq1_m.26953	Hypothetical protein T265_07729	1	p3	(GCA)5	15	18	32
cds.comp20229_c0_seq1_m.27149	Hypothetical protein T265_10968	1	p3	(GAT)5	15	28	42	GACGCCGAAGACATTCTGTT	60.263	20	CCTACGCGATAAATCAGGGA	60.053	20	100	4	103	ACGCCGAAGACATTCTGTTT	59.74	20	GCTCGGGGATACTTTTGACA	60.074	20	227	5	231	GACGCCGAAGACATTCTGTT	60.263	20	GCTCGGGGATACTTTTGACA	60.074	20	228	4	231
cds.comp20416_c0_seq2_m.28335	Hypothetical protein T265_03361	1	p5	(GAAAA)3	15	322	336	GCAGAAGTATGTCGGGGAGA	60.218	20	ACAATCCAACAACCGCTTTC	59.978	20	237	158	394	GCAGAAGTATGTCGGGGAGA	60.218	20	TCCGGTGAGCTTCATTATCC	60.036	20	277	158	434	TTGCTCAAAAGAAAGTGGGG	60.22	20	TCCGGTGAGCTTCATTATCC	60.036	20	180	255	434
cds.comp20566_c0_seq1_m.29065	Hypothetical protein T265_10213	1	p6	(GACCTT)3	18	80	97	CCATCAGACAACGGTGGAAT	60.78	20	ACCAAACCCAAAAGCACAAG	60.008	20	251	23	273	CCATCAGACAACGGTGGAAT	60.78	20	TTGTTTGACTGCATCCGGTA	60.111	20	180	23	202	CCATCAGACAACGGTGGAAT	60.78	20	AACACCAAACCCAAAAGCAC	59.875	20	254	23	276
cds.comp20613_c0_seq3_m.29283	CUG-BP- and ETR3-like factor	1	p3	(CAA)6	18	565	582	TAACGTCAACTACCCAGGGC	59.993	20	AATTGCGCTACTGCAGGATT	59.873	20	259	352	610	GGACAAATGGCAGCTTTGAT	60.081	20	GCGTTGATTCGAAACCAGAT	60.081	20	114	525	638	TAACGTCAACTACCCAGGGC	59.993	20	ATTGCGCTACTGCAGGATTC	60.382	20	258	352	609
cds.comp20785_c0_seq1_m.30211	Pre-mRNA-splicing factor ATP-dependent RNA helicase PRP16	1	p3	(CAA)5	15	632	646	CAAAAGGAATGGGAAGACGA	60.044	20	AAGTAGGTGTGGGCAGAGGA	59.721	20	262	438	699	CGACAAAAGGAATGGGAAGA	60.044	20	AAGTAGGTGTGGGCAGAGGA	59.721	20	265	435	699	CAATTTGGACCGCTTTGAAT	59.938	20	AAGTAGGTGTGGGCAGAGGA	59.721	20	194	506	699
cds.comp20837_c0_seq2_m.30444	Hypothetical protein T265_06623	1	p3	(AGC)5	15	503	517	GCATTAGCAATGAGCACGAA	59.983	20	GACGTAACACTCGGGCACTT	60.179	20	108	473	580	GATTCTGCGGTTTCACGAAT	60.081	20	GACGTAACACTCGGGCACTT	60.179	20	174	407	580	GCATTAGCAATGAGCACGAA	59.983	20	CAGTGAAACAAGCCGAGGAT	60.255	20	168	473	640
cds.comp21021_c0_seq1_m.31437	Serine/threonine protein kinase	1	p3	(CAA)5	15	183	197	ATGCTCAAGCTAAAGCCCAA	59.982	20	GGGCTGTGAACGTTTTCATT	59.978	20	155	132	286	ATGCTCAAGCTAAAGCCCAA	59.982	20	GGTTGCAATGTTCTCCTGGT	59.973	20	230	132	361	ATGCTCAAGCTAAAGCCCAA	59.982	20	CGTTGTGAACCCTCTCGATT	60.111	20	257	132	388
cds.comp21160_c0_seq1_m.32185	NA	1	p3	(GCA)5	15	453	467	TGGACAAGTGCAATCAGCTC	59.992	20	AAGAATAGACGGCAGCGAAA	59.982	20	143	365	507	AGGGCAACAGCAGCAAGTAT	59.904	20	AAGAATAGACGGCAGCGAAA	59.982	20	242	266	507	CAGCGTTCAATCAAACTGGA	59.84	20	AAGAATAGACGGCAGCGAAA	59.982	20	159	349	507
cds.comp21179_c0_seq1_m.32316	NA	1	p2	(GT)6	12	324	335	CTCATCCCCTCACGATCATT	59.886	20	CAACGGTGGGACAAACAGAT	60.812	20	219	165	383	GCCACGTTCGTCATCCTAGT	60.142	20	CAACGGTGGGACAAACAGAT	60.812	20	251	133	383	AAAACCAATTTGCCACGTTC	59.845	20	CAACGGTGGGACAAACAGAT	60.812	20	262	122	383
cds.comp21204_c0_seq1_m.32442	Hypothetical protein CLF_104633	1	p3	(CAA)5	15	7	21
cds.comp21537_c0_seq1_m.34383	NA	1	p3	(AAG)5	15	383	397	CGACACAGAAATTGGCTTCA	59.84	20	GCTGCTCAAAATATGTCGCA	59.983	20	154	324	477	AACCGAATTCTCAATGCCAC	59.939	20	TTCTGCACTACACCTGCTGC	60.207	20	264	191	454	AACCGAATTCTCAATGCCAC	59.939	20	ACTACACCTGCTGCCGAATC	60.285	20	258	191	448
cds.comp21561_c1_seq10_m.34507	NA	1	p4	(ACTT)4	16	263	278	ATTTGGAGTATGCCGACGAC	59.962	20	GGACGAACCAAGGTAACGAA	59.971	20	182	172	353	ATTGCCGATTTGGAGTATGC	59.929	20	GGACGAACCAAGGTAACGAA	59.971	20	189	165	353	CGATTGCCGATTTGGAGTAT	59.923	20	GGACGAACCAAGGTAACGAA	59.971	20	191	163	353
cds.comp21614_c0_seq1_m.34899	Hypothetical protein T265_03713	1	c	(CAG)6cgaggccaacctatccccaat(CCAA)4	55	548	602	AGGTCAAGTGGTGTATGCCC	59.851	20	ATTGGCTGATGGTAATTCGC	59.929	20	156	524	679	GCGTTTCAAGGTCAAGTGGT	60.156	20	ATTGGCTGATGGTAATTCGC	59.929	20	164	516	679	CCAATCAGACAAGCGTTTCA	59.84	20	ATTGGCTGATGGTAATTCGC	59.929	20	176	504	679
cds.comp21662_c0_seq2_m.35188	NA	1	c	(CTTT)4gtttctgtt(CA)6	37	135	171	TAGAGCCACGTGTGATCCAG	59.855	20	ATAGAAATCGGCAAAAAGCG	59.345	20	277	35	311	TAGAGCCACGTGTGATCCAG	59.855	20	TGATGGGGAACACATTTGAG	59.343	20	174	35	208	TAGAGCCACGTGTGATCCAG	59.855	20	GCGGCCAACACACATAAAAT	60.762	20	260	35	294
cds.comp21669_c0_seq1_m.35212	NA	1	p3	(CTC)5	15	252	266	TCAAGTCTCCCCTCTTCAGC	59.53	20	TAATTGAAAACGAGGGTGCC	59.938	20	114	215	328	TCAAGTCTCCCCTCTTCAGC	59.53	20	GTCAGACCAAAACGGGGATA	59.79	20	132	215	346	TGGCGATCCTTTCCAATTTA	60.395	20	TGCCCTTGTGAAAGTCAATG	59.691	20	251	62	312
cds.comp21669_c1_seq1_m.35215	Hypothetical protein T265_08826	1	p2	(GT)9	18	244	261	ACTTTCGTTGTTTTCGTCGC	60.292	20	CATGACGTTGGGATTGAACA	60.367	20	157	138	294	TTCGATTTCCACCCGAACTA	60.439	20	CATGACGTTGGGATTGAACA	60.367	20	186	109	294	ACTTTCGTTGTTTTCGTCGC	60.292	20	TTCCACTACATGACGTTGGG	59.415	20	165	138	302
cds.comp21692_c0_seq2_m.35373	Pre-mRNA-processing factor 39, partial	1	p3	(ATG)5	15	622	636	TCTCCGAAGGAGGAGAAACA	59.92	20	CCGCATCATCATCATCCTCT	61.007	20	187	485	671	TCTCCGAAGGAGGAGAAACA	59.92	20	CCGCATCATCATCATCCTC	59.981	19	187	485	671	CGAAGGAGGAGAAACAGCAG	60.126	20	CCGCATCATCATCATCCTCT	61.007	20	183	489	671
cds.comp21748_c0_seq3_m.35739	Hypothetical protein T265_11311	1	p4	(CAAT)4	16	170	185	CAACTTCTAGCCCATCCCAA	60.066	20	CTGAGCGAGATTTTCTTGGC	60.096	20	209	133	341	AAAGATGCACGCCAACTTCT	59.882	20	CCTGAGCGAGATTTTCTTGG	59.948	20	222	121	342	AAAGATGCACGCCAACTTCT	59.882	20	CTGAGCGAGATTTTCTTGGC	60.096	20	221	121	341
cds.comp21855_c0_seq1_m.36476	Hypothetical protein T265_15584, partial	1	p3	(AAC)5	15	491	505	CACCCTGACCCTTCTCACAT	59.962	20	CCCATGGTGTGTGACTCAAG	59.997	20	167	422	588	CACCCTGACCCTTCTCACAT	59.962	20	GATTCGCCGTGGAAAAATTA	59.907	20	230	422	651	GGTCTGCTTTGAAAAGTGCC	59.859	20	CCCATGGTGTGTGACTCAAG	59.997	20	228	361	588
cds.comp21871_c0_seq1_m.36585	Hypothetical protein T265_05300	1	p6	(ACCAGC)3	18	507	524	CTGCTTCTAACTCGATCGGC	60.118	20	TCCGTTTTGAGCTACGCTTT	60.018	20	273	424	696	CTGCTTCTAACTCGATCGGC	60.118	20	TTCCGTTTTGAGCTACGCTT	60.018	20	274	424	697	CTAACTCGATCGGCATCGTT	60.235	20	TCCGTTTTGAGCTACGCTTT	60.018	20	267	430	696
cds.comp21877_c0_seq1_m.36618	Hypothetical protein T265_03521	1	p6	(CAAGTT)3	18	313	330	AAACCCAACTGTCCGTTGTC	59.867	20	CGCAGAAGCAGCAGTTGTAG	59.951	20	268	272	539	TCCGTTGTCTGCTATCGTTG	59.864	20	CGCAGAAGCAGCAGTTGTAG	59.951	20	257	283	539	CGATAAACCCAACTGTCCGT	59.853	20	CGCAGAAGCAGCAGTTGTAG	59.951	20	272	268	539
cds.comp21900_c0_seq1_m.36815	Histone-lysine N-methyltransferase MLL4	1	p3	(GAT)5	15	274	288	GCCGTCGATTGAAGATGTTT	60.081	20	ATCAGAGGACGCATTGGAAC	60.081	20	254	58	311	GGCTGATACCGCCTGAATTA	60.06	20	GAAAGTGCGAAGGTAACGGA	60.249	20	151	235	385	GGCTGATACCGCCTGAATTA	60.06	20	ACCATCATTCGATTTGGAGG	59.75	20	221	235	455
cds.comp22219_c0_seq1_m.37345	NA	1	p3	(CCA)5	15	230	244	GAAGGAAACGAAGGAGGAGG	60.183	20	CACTAGATCCTTTTGGGGCA	60.066	20	193	200	392	GAAGGAAACGAAGGAGGAGG	60.183	20	TAGATCCTTTTGGGGCACTG	60.066	20	190	200	389	GAAGGAAACGAAGGAGGAGG	60.183	20	TCAGGGTGAAAACCTATGGC	59.933	20	135	200	334
cds.comp22228_c0_seq1_m.37352	NA	1	p3	(ACG)8	24	394	417	TCTGGAACCCTCGTCTTGTC	60.238	20	GCTTTCCTCAACATGGTGGT	59.973	20	216	270	485	ATCATTTCTACAGCGTCGGC	60.243	20	GCTTTCCTCAACATGGTGGT	59.973	20	134	352	485	CAAGCTGCAGAATCTGTTCG	59.74	20	GCTTTCCTCAACATGGTGGT	59.973	20	259	227	485
cds.comp25914_c0_seq1_m.38068	NA	1	p3	(GAA)6	18	477	494	GTACGCGTGAGACTGACGAA	60.056	20	CATGGCCAATGGTTTGAATA	59.232	20	156	381	536	CGGACTAAGAAAACCGGTCA	60.103	20	CATGGCCAATGGTTTGAATA	59.232	20	109	428	536	GTAGGTTGTGTCCGCGAAGT	60.179	20	CATGGCCAATGGTTTGAATA	59.232	20	222	315	536
cds.comp35818_c0_seq1_m.39250	PREDICTED: microtubule-associated protein RP/EB family member 1-like isoform X3	1	p3	(CTG)5	15	94	108	CAAGCCAACAGCAAAGGAG	59.575	19	CTTCTCCAGGCCTTCCTTCT	59.95	20	252	38	289	CAGTCGGTCAAGCCAACAG	60.447	19	CTTCTCCAGGCCTTCCTTCT	59.95	20	260	30	289	TCAAGCCAACAGCAAAGGAG	61.481	20	CTTCTCCAGGCCTTCCTTCT	59.95	20	253	37	289
cds.comp37187_c0_seq1_m.39360	PREDICTED: sorting nexin-2-like isoform X3	1	p3	(GCA)6	18	305	322	CTGAGCGTAAAGTATCGGGC	59.867	20	CCTAGAGCTTTTGCTGGTGG	60.008	20	185	221	405	CTGAGCGTAAAGTATCGGGC	59.867	20	CCCTAGAGCTTTTGCTGGTG	60.008	20	186	221	406	GAAGGTGCGTCGGAGATAAA	60.214	20	CCTAGAGCTTTTGCTGGTGG	60.008	20	243	163	405
cds.comp3789_c0_seq1_m.521	NA	1	c	(GGC)7ggtatgatgaacatgctcctgcccttgatgatgcggggcggcggtatgggcgaaatgggctccatgctgccactcttgatgatgatgggcagca(GCG)6	133	367	499	GTGGCAGACAGTTCGACAGA	60.03	20	CCCATAGGATCCATAATTCCG	60.355	21	256	310	565	GTGGCAGACAGTTCGACAGA	60.03	20	CCATAGGATCCATAATTCCGC	60.492	21	255	310	564	GTGGCAGACAGTTCGACAGA	60.03	20	CATAGGATCCATAATTCCGCC	60.492	21	254	310	563
cds.comp4019_c0_seq1_m.577	PREDICTED: heterogeneous nuclear ribonucleoprotein 87F-like isoform X3	1	p3	(GGA)5	15	16	30
cds.comp8183_c0_seq1_m.1671	NA	1	p3	(ACA)5	15	548	562	CCAATGCTTTTCGCAATCTT	60.209	20	AGTTGATGAGGTTCGTTCGG	60.111	20	205	436	640	CCAATGCTTTTCGCAATCTT	60.209	20	CCATCGAAATGTTGTTGCTG	60.111	20	150	436	585	CTCAAACGATGCCTCCTCAT	60.218	20	CCATCGAAATGTTGTTGCTG	60.111	20	264	322	585
