# Supplementary material for: De Novo Transcriptome Characterization of a Sterilizing Trematode Parasite (Microphallus sp.) from Two Species of New Zealand Snails
Source: G3 (Bethesda). 2017 Jan 23;7(3):871–80. doi: 10.1534/g3.116.037275 (PMC5345718; doi:10.1534/g3.116.037275)
Supplement: Supplementary file 11 [file 871TableS9.xlsx]

## Sheet: Sheet1
Table S9. MISA predicted microsatellite loci and Primer3 predicted primers for the PE-Microphallus ortholog transcriptome. Gray rows indicate that a primer was unable to be predicted for that locus. The location, type, and sequence of each SSR is given. Predicted primer details include the location, length, sequence, and melting temperature of each primer as well as the size of the resulting prod…
Transcript ID	Blast2GO anntoation	SSR per transcript	SSR type	SSR sequence	(bp) start	Product size	(bp) end	Forward primer 1 (5'-3')	Tm(°C)	size	Reverse primer 1 (5'-3')	Tm(°C)	size	Product 1 size	(bp) start	(bp) end	Forward primer 2 (5'-3')	Tm(°C)	size	Reverse primer 2 (5'-3')	Tm(°C)	size	Product 2 size	(bp) start	(bp) end	Forward primer 3 (5'-3')	Tm(°C)	size	Reverse primer 3 (5'-3')	Tm(°C)	size	Product 3 size	(bp) start	(bp) end
cds.comp117440_c2_seq1_m.69321	PREDICTED: sarcoplasmic reticulum histidine-rich calcium-binding protein-like isoform X2	1	p6	(CACGAT)3	18	298	315	ACAAGTTGTCCACCCCTGTC	59.859	20	CCGTGATGAGTCATGTGGTC	59.962	20	259	157	415	GCAAAGGTCACAAATGCAAA	59.712	20	CCGTGATGAGTCATGTGGTC	59.962	20	160	256	415	CGAGCTGTCTGACAAAGTGG	59.616	20	CCGTGATGAGTCATGTGGTC	59.962	20	279	137	415
cds.comp117440_c2_seq1_m.69321	PREDICTED: sarcoplasmic reticulum histidine-rich calcium-binding protein-like isoform X2	2	p3	(CGA)5	15	576	590	GCACGAGCACAAGAAAGACA	60.183	20	AAATCGTCGTCGTCGTCTTC	60.263	20	204	485	688	CACCACAAGCACCACAGAGT	59.782	20	AAATCGTCGTCGTCGTCTTC	60.263	20	182	507	688	CAAGCACGAGCACAAGAAAG	59.781	20	AAATCGTCGTCGTCGTCTTC	60.263	20	207	482	688
cds.comp95898_c0_seq1_m.12054	AF369698_1SARP-19 precursor	1	c	(CTA)7ca(ACT)7	44	1	44
cds.comp110289_c2_seq1_m.27035	NA	1	p3	(ACC)5	15	1	15
cds.comp110285_c0_seq1_m.27027	Kielin/chordin-like protein	1	p2	(GT)6	12	139	150	AGTGACGTCATGGAGCTGTG	59.897	20	CCGTACTGACCAAGGTGGTT	59.884	20	180	38	217	TTCACAACGTGCACCAGTTT	60.199	20	CCGTACTGACCAAGGTGGTT	59.884	20	215	3	217	AGTGACGTCATGGAGCTGTG	59.897	20	AGTGATTACAGCCGTCAGCC	60.285	20	257	38	294
cds.comp93283_c0_seq1_m.11113	NA	1	p3	(CTG)5	15	545	559	CACATGGCTCCTATGCACAC	60.144	20	TGAATGATAAGAGCCTCGCC	60.318	20	125	507	631	CTCACATGGCTCCTATGCAC	59.271	20	TGAATGATAAGAGCCTCGCC	60.318	20	127	505	631	CACTCACATGGCTCCTATGC	59.271	20	TGAATGATAAGAGCCTCGCC	60.318	20	129	503	631
cds.comp116899_c0_seq1_m.64041	Gastrula zinc finger protein xFG20-1, partial	1	p3	(AAC)5	15	8	22
cds.comp119349_c2_seq5_m.91488	Isocitrate dehydrogenase (NAD+)	1	p3	(AGA)6	18	303	320	GGTTAGACCAAGCAAGCGAG	60.015	20	CAGTGCCCAATGTTTGATTG	59.964	20	185	277	461	ATTTGGAGACCAGTCAACGG	59.966	20	CAGTGCCCAATGTTTGATTG	59.964	20	250	212	461	CGAATTGAAGGACACGGAAT	59.933	20	CAGTGCCCAATGTTTGATTG	59.964	20	226	236	461
cds.comp50762_c0_seq1_m.3087	Hypothetical protein T265_01682	1	p6	(AACTTG)3	18	2	19
cds.comp113587_c1_seq1_m.39926	Expressed conserved protein	1	p5	(TTGTG)3	15	124	138	TATCCGGTTCGCTTTTTCAG	60.202	20	CTATGCATACGCACAGGTGG	60.157	20	233	72	304	CAACCGGGTATCGTCAAAAC	60.227	20	CTATGCATACGCACAGGTGG	60.157	20	267	38	304	TATCCGGTTCGCTTTTTCAG	60.202	20	TGCCCATTCCGTACCAGTAT	60.214	20	196	72	267
cds.comp116974_c1_seq2_m.64757	Hypothetical protein CLF_105216	1	p3	(TGA)5	15	240	254	ATTCGCATCGACCTTGAAGT	59.7	20	TTGTGCGATTGTCGTCTCTC	59.992	20	137	216	352	TCCATGCAATGGTACGACAC	60.399	20	TTGTGCGATTGTCGTCTCTC	59.992	20	227	126	352	GTCCATGCAATGGTACGACA	60.399	20	TTGTGCGATTGTCGTCTCTC	59.992	20	228	125	352
cds.comp109700_c0_seq1_m.25516	Hypothetical protein T265_06962	1	p3	(ATG)5	15	101	115	ATGACCCGATATTCGAACCA	60.155	20	TGGCTACCTATCCGATCAGC	60.199	20	209	6	214	ATGACCCGATATTCGAACCA	60.155	20	CAGCCAATTCTTCGTCATCA	59.799	20	154	6	159	AGATCCTCGCGAATGGATAA	59.628	20	TCTCGACTGTTCGATTGACG	59.984	20	149	33	181
cds.comp78172_c0_seq1_m.7169	4a-hydroxytetrahydrobiopterin dehydratase	1	p6	(GAACTT)3	18	1	18
cds.comp103236_c0_seq1_m.16629	Hypothetical protein T265_06130	1	p5	(AACAA)3	15	236	250	CTTGATACGTGTCGCTCGAA	60.011	20	CGTTTACCCTTGTGTGGACC	60.269	20	255	107	361	CTTGATACGTGTCGCTCGAA	60.011	20	AGGACGGTACCCGGAGTAAT	59.713	20	222	107	328	AGGAGAACCTCGACCCAAAT	59.935	20	CGTTTACCCTTGTGTGGACC	60.269	20	222	140	361
cds.comp92391_c0_seq1_m.10843	Autophagy-related protein 3	1	p3	(GAT)6	18	481	498	GGACGCCAAAACTTGTGAAT	59.978	20	GGTTCTGGTTTGCAGGATGT	59.973	20	196	434	629	ACGAATCCGAAAAACCCTCT	59.94	20	GGTTCTGGTTTGCAGGATGT	59.973	20	233	397	629	AAGATGATTGGGTCAGCACC	59.934	20	GGTTCTGGTTTGCAGGATGT	59.973	20	275	355	629
cds.comp106540_c0_seq2_m.20074	NA	1	p5	(CGCCT)3	15	423	437	GGCTTACCCAAATGATGGTG	60.192	20	AGCATGTTAGGAACGGCAAC	60.14	20	125	347	471	CATGCTACCACAAAGGACGA	59.716	20	AGCATGTTAGGAACGGCAAC	60.14	20	271	201	471	ACCAGCAAACATCAACAGCA	60.31	20	AGCATGTTAGGAACGGCAAC	60.14	20	231	241	471
cds.comp110299_c1_seq4_m.27070	NA	1	p3	(TGA)5	15	273	287	ACGAGTCACCTAGAGCCGAA	60.012	20	ATTCGTTCAGCGGTTTTGAC	60.118	20	221	120	340	ACGAGTCACCTAGAGCCGAA	60.012	20	GTGAATTCGTTCAGCGGTTT	60.118	20	225	120	344	GTCGACCAGGATCAGGAAAA	60.05	20	ATTCGTTCAGCGGTTTTGAC	60.118	20	110	231	340
cds.comp102435_c0_seq1_m.15934	Hypothetical protein T265_05823	1	p6	(AGAAAA)3	18	363	380	GACCCGACGTTGTTTCATCT	59.973	20	TAGTTGCGCGTTTTCTTCCT	60.018	20	266	220	485	ACCCGACGTTGTTTCATCTC	59.973	20	TAGTTGCGCGTTTTCTTCCT	60.018	20	265	221	485	ACCCGACGTTGTTTCATCTC	59.973	20	GATAAGCTGATGCAGCTCCC	59.946	20	235	221	455
cds.comp114924_c1_seq32_m.47939	Hypothetical protein T265_00325	1	p2	(AC)7	14	27	40	ATGCATTCCGCAACTCACTT	60.667	20	ACCACGCATATCCAGTCTCC	59.957	20	223	0	222	ATGCATTCCGCAACTCACTT	60.667	20	CCACGCATATCCAGTCTCCT	60.096	20	222	0	221	ATGCATTCCGCAACTCACTT	60.667	20	TCACATTCGGAGCTTGTACG	59.864	20	196	0	195
cds.comp113007_c0_seq4_m.37070	Hypothetical protein T265_00681	1	p3	(AAG)5	15	248	262	GTCGCAGAAACGAGTCATCA	59.992	20	ATGTGGCCTTTCCTCTTCCT	60.074	20	191	133	323	CGCAGAAACGAGTCATCAAA	59.988	20	ATGTGGCCTTTCCTCTTCCT	60.074	20	189	135	323	AAACGAGTCATCAAAACGCC	60.118	20	ATGTGGCCTTTCCTCTTCCT	60.074	20	184	140	323
cds.comp105748_c0_seq1_m.19056	SJCHGC07023 protein	1	p6	(GATGCC)3	18	27	44
cds.comp112619_c0_seq3_m.35271	Hypothetical protein T265_01946	1	p3	(ACA)5	15	65	79	GGGGGAATTTCTCAATCACC	60.505	20	TGAATTTCCGAAGTGGTTCC	59.91	20	201	23	223	GGGGGAATTTCTCAATCACC	60.505	20	CCAATATAGGTCTGCGCGTT	60.117	20	176	23	198	GGGGGAATTTCTCAATCACC	60.505	20	GTCTGCGCGTTAGATCTGGT	60.428	20	167	23	189
cds.comp116646_c1_seq6_m.61816	Hypothetical protein T265_15139, partial	1	p2	(TG)7	14	33	46	ATGCCGCGTGTAAATTTCTG	61.019	20	CAAGTAAGCCAGCATGACGA	60.011	20	267	6	272	CATGCCGCGTGTAAATTTCT	61.019	20	CAAGTAAGCCAGCATGACGA	60.011	20	268	5	272	GCCGCGTGTAAATTTCTGTA	58.844	20	CAAGTAAGCCAGCATGACGA	60.011	20	265	8	272
cds.comp104377_c0_seq1_m.17717	Hypothetical protein T265_08969	1	p6	(GATGAC)3	18	349	366	TTGCTGTTTGTATGGCTTCG	59.872	20	ACCAATTGCCTTCGTCTCAC	60.119	20	132	293	424	TTGCTGTTTGTATGGCTTCG	59.872	20	GTGACCAATTGCCTTCGTCT	60.119	20	135	293	427	CGGCTATTTCTGGAACGAAA	60.202	20	CGTCGGAAAGATTAACCGAA	60.067	20	173	311	483
cds.comp107168_c0_seq1_m.20973	NA	1	p3	(AGC)5	15	449	463	ATCGAGGTGAATGGGAGTTG	59.927	20	CTTCCTGTGGCGGATATTGT	59.955	20	253	337	589	ATCGAGGTGAATGGGAGTTG	59.927	20	TTCCTGTGGCGGATATTGTT	60.331	20	252	337	588	TGGTTTCAACCTTGTGTTCG	59.585	20	CTTCCTGTGGCGGATATTGT	59.955	20	200	390	589
cds.comp116000_c0_seq1_m.56200	NA	1	p3	(ACA)7	21	1	21
cds.comp112686_c1_seq10_m.35501	Hypothetical protein T265_13472	1	p1	(A)10	10	24	33
cds.comp106557_c0_seq2_m.20093	NA	1	p3	(ACC)5	15	613	627	TCAAAGCCAAATTCGGAAAC	60.053	20	GTAGTGGTGGTGGTGGTTGG	61.143	20	154	499	652	TCAAAGCCAAATTCGGAAAC	60.053	20	GGTAGTGGTGGTGGTGGTTG	61.143	20	155	499	653	AACTGAACTATTGCACGCCC	60.14	20	GGTAGTGGTGGTGGTGGTTG	61.143	20	277	377	653
cds.comp102864_c0_seq3_m.16318	LOW QUALITY PROTEIN: hypothetical protein T265_12653	1	p5	(GGTTG)3	15	451	465	TTCCTATCTGACCGACCTGG	60.065	20	GAACAAAGGGAGTGTTCCCA	59.943	20	270	408	677	TTCCTATCTGACCGACCTGG	60.065	20	ACTCCGCCATTTTGTCAATC	59.939	20	247	408	654	TTCCTATCTGACCGACCTGG	60.065	20	CCGCCATTTTGTCAATCTTT	59.938	20	244	408	651
cds.comp107327_c1_seq1_m.21240	Hypothetical protein T265_06288	1	p3	(GAA)5	15	459	473	ACCAGTCGAAGAGCCAGAAA	59.989	20	AGGTATCACTCGGTGGAACG	59.989	20	271	397	667	AACCAGTCGAAGAGCCAGAA	59.989	20	AGGTATCACTCGGTGGAACG	59.989	20	272	396	667	AAACCAGTCGAAGAGCCAGA	59.989	20	AGGTATCACTCGGTGGAACG	59.989	20	273	395	667
cds.comp118939_c0_seq1_m.86267	NA	1	p3	(CAA)5	15	4	18
cds.comp112523_c0_seq6_m.34869	NA	1	p3	(GAT)7	21	1	21
cds.comp112523_c0_seq6_m.34869	NA	2	p3	(CCT)5	15	628	642
cds.comp112523_c0_seq10_m.34874	NA	1	p3	(CCT)5	15	587	601
cds.comp104364_c0_seq1_m.17710	Hypothetical protein Smp_115450	1	p3	(GAT)6	18	670	687
cds.comp104736_c4_seq1_m.18089	Hypothetical protein T265_07070	1	p1	(C)10	10	252	261	AGGATCTGATTCAACCGCAC	60.081	20	CCCACCGTGAGACACAAATA	59.415	20	202	133	334	GTCCCCCAATCTTTCTCCAT	60.133	20	CCCACCGTGAGACACAAATA	59.415	20	134	201	334	ACTACCTCGTCCCCCAATCT	59.817	20	CCCACCGTGAGACACAAATA	59.415	20	142	193	334
cds.comp110510_c0_seq2_m.27719	NA	1	p3	(TCA)6	18	481	498	TTCTTTCCTCCCCCTTGTCT	60.045	20	CAGCAAGACGAACTGTTGGA	60.025	20	259	384	642	CTTTCCTCCCCCTTGTCTTC	60.045	20	CAGCAAGACGAACTGTTGGA	60.025	20	257	386	642	TTCTTTCCTCCCCCTTGTCT	60.045	20	AAATGGCAGCAAGACGAACT	59.882	20	265	384	648
cds.comp104376_c0_seq1_m.17716	Transmembrane emp24 domain-containing protein 7	1	p5	(CTTTT)3	15	31	45
cds.comp109558_c0_seq1_m.25246	Hypothetical protein T265_00783	1	p6	(TTGTTC)3	18	426	443	ACCGAAGTTCGTTTGACACC	60.012	20	TACCACATCCACGGGATTCT	60.195	20	176	364	539	AGCGGACAAATGAAACAACC	59.978	20	TACCACATCCACGGGATTCT	60.195	20	156	384	539	TTCACTGAGCAAAACGAACG	60.027	20	TACCACATCCACGGGATTCT	60.195	20	277	263	539
cds.comp114530_c0_seq1_m.45263	Zinc finger protein 14	1	p3	(ACA)5	15	339	353	CCGCACAAATTTCGGTTACT	59.996	20	TGGAAGAGGGAACAATCTGG	60.042	20	186	202	387	CCGCACAAATTTCGGTTACT	59.996	20	GGAACAATCTGGAACGAGGA	60.05	20	178	202	379	CCGCACAAATTTCGGTTACT	59.996	20	GAGGGAACAATCTGGAACGA	60.05	20	181	202	382
cds.comp114530_c1_seq1_m.45266	NA	1	p3	(CAA)7	21	1	21
cds.comp114530_c1_seq1_m.45266	NA	2	p3	(CAA)6	18	403	420	CAGACGGTCGTTCTGGTTTT	60.149	20	CTGTTGTTGTCGCTGCAGAT	60.056	20	128	331	458	CAGACGGTCGTTCTGGTTTT	60.149	20	GTTGTCGCTGCAGATGTTGT	59.912	20	123	331	453	CAGACGGTCGTTCTGGTTTT	60.149	20	GTTGTTGTCGCTGCAGATGT	59.912	20	126	331	456
cds.comp108300_c0_seq6_m.22697	SJCHGC02662 protein	1	p4	(CATA)4	16	1	16
cds.comp91066_c1_seq1_m.10392	Zinc finger protein Gfi-1	1	p3	(CAA)5	15	1	15
cds.comp112877_c0_seq1_m.36351	Ethanolamine-phosphate cytidylyltransferase	1	p3	(TGA)6	18	630	647	TGTGGATCACTCGCTGTCTC	59.988	20	GTGCTCCAGGAGAAAAGTGC	59.997	20	153	521	673	CTCCCAAACCACTCCTCGTA	60.103	20	GTGCTCCAGGAGAAAAGTGC	59.997	20	110	564	673	AACGAACCGAGGGTATTTCC	60.187	20	GTGCTCCAGGAGAAAAGTGC	59.997	20	235	439	673
cds.comp117820_c0_seq2_m.73565	NA	1	c	(GT)9ctattttcatttggccaaagacggcatgttatgtttccattctgtgacgcgaatgcgtgcaatcggcgatcatcttcaagtactcattcaagcacgccctttggtggggtcgaattttctcgttttgttgtatttgggaacgtg(TC)6	174	145	318	TGTCTTCCGTGCTCATTCTG	59.984	20	GTAATTTCAAGCTGAGCGAAA	57.354	21	265	78	342	TCCGTGCTCATTCTGTTCAC	59.837	20	GTAATTTCAAGCTGAGCGAAA	57.354	21	260	83	342	TCATTTGTCTTCCGTGCTCA	60.39	20	GTAATTTCAAGCTGAGCGAAA	57.354	21	270	73	342
cds.comp112394_c0_seq1_m.34128	Hypothetical protein CLF_102576	1	p3	(ACC)5	15	601	615	TACCAGCAAATTTTCCCCAG	59.931	20	GCGGTGTACGACATGTTTTG	60.035	20	170	471	640	GCAGTTGTGAACGGTCTTGA	59.88	20	GCGGTGTACGACATGTTTTG	60.035	20	269	372	640	AATCTTCGCATGCAGTTGTG	59.871	20	GCGGTGTACGACATGTTTTG	60.035	20	280	361	640
cds.comp111202_c0_seq1_m.29854	Hypothetical protein T265_14100, partial	1	p1	(A)10	10	82	91	TGACAATGGACGAGGGTGTA	59.96	20	TGGAAGCGAAAGCAAAATCT	59.96	20	123	22	144	TGACAATGGACGAGGGTGTA	59.96	20	GAATCAAGCTCATCTTCCGC	59.923	20	277	22	298	TGACAATGGACGAGGGTGTA	59.96	20	CAAAATCTTCCGTTGCGTTT	60.11	20	111	22	132
cds.comp110979_c0_seq1_m.28995	Ribosome assembly protein RRB1	1	p3	(GAT)5	15	358	372	CTTTCACAAAGAAGCCCTCG	59.986	20	AAAACCTTGCCAAGCTCAGA	59.993	20	217	319	535	CTTTCACAAAGAAGCCCTCG	59.986	20	GAAAACCTTGCCAAGCTCAG	59.993	20	218	319	536	CTTTCACAAAGAAGCCCTCG	59.986	20	TCGCTCATGACTGCAGAATC	60.104	20	274	319	592
cds.comp110323_c0_seq1_m.27149	Hypothetical protein CLF_111568	1	p3	(AAC)6	18	359	376	CACCGATCCCCAAGTGTTAC	60.232	20	TTAAGCCAAAATGGAATCGC	60.04	20	185	321	505	CACCGATCCCCAAGTGTTAC	60.232	20	TAAGCCAAAATGGAATCGCT	59.682	20	184	321	504	TCTTCGACGTGCATCTTCTG	60.136	20	AGCATTGTTTTTCGGTCCAA	60.481	20	272	128	399
cds.comp112341_c3_seq1_m.33854	Serine/threonine-protein kinase par-1	1	p3	(CAA)7	21	1	21
cds.comp111656_c1_seq1_m.31081	Alpha N-terminal protein methyltransferase 1	1	p3	(ACG)5	15	122	136	TCTTCTCGGAAACAAAGCGT	59.993	20	CTCGAGAAATGCATGGGAAT	60.036	20	228	69	296	TCTTCTCGGAAACAAAGCGT	59.993	20	CGAGAAATGCATGGGAATCT	60.036	20	226	69	294	ATCTCTTCACCACCACCGTC	59.969	20	CGAGAAATGCATGGGAATCT	60.036	20	247	48	294
cds.comp110882_c0_seq1_m.28715	Hypothetical protein T265_09834	1	p4	(CGTC)4	16	39	54	CTCTTCCGATCTGAACCCAG	59.797	20	TTCGCTATTTGATTTTCCCG	60.033	20	156	6	161	CTCTTCCGATCTGAACCCAG	59.797	20	GCGAATGTCCATTTCGCTAT	60.067	20	168	6	173	TTCCGATCTGAACCCAGACT	59.655	20	TTCGCTATTTGATTTTCCCG	60.033	20	153	9	161
cds.comp112935_c0_seq1_m.36529	NA	1	p5	(ATACC)4	20	1	20
cds.comp115166_c0_seq2_m.49735	Polycomb protein EED	1	p3	(CAA)5	15	441	455	CCGTAGTCAAGCCTCAGACC	59.867	20	GGGATCGGAGAACGATTGTA	59.894	20	154	344	497	CGTAGTCAAGCCTCAGACCC	59.867	20	GGGATCGGAGAACGATTGTA	59.894	20	153	345	497	GTAGTCAAGCCTCAGACCCG	59.867	20	GGGATCGGAGAACGATTGTA	59.894	20	152	346	497
cds.comp108403_c1_seq1_m.22862	Hypothetical protein T265_00694	1	p3	(GCT)5	15	616	630	TAACCGTATCGCAGGTTTCC	59.96	20	ATCCGGAATGTCCGTAACC	59.62	19	192	508	699	TGTGGAATAACCGTATCGCA	59.953	20	ATCCGGAATGTCCGTAACC	59.62	19	199	501	699	TCTGAGGAGGCAAAGGAAGA	60.065	20	ATCCGGAATGTCCGTAACC	59.62	19	232	468	699
cds.comp102699_c0_seq2_m.16161	Hypothetical protein T265_13819, partial	1	p3	(GAA)6	18	307	324	AAGGTTCTGTGGTGGCTTTG	60.149	20	TGAAACTCATGGCCTTTTCC	60.051	20	277	283	559	AAGGTTCTGTGGTGGCTTTG	60.149	20	CTCATGGCCTTTTCCTTTGA	60.184	20	272	283	554	AAGGTTCTGTGGTGGCTTTG	60.149	20	TTTCGTTTTCCAGCACCTTT	59.724	20	160	283	442
cds.comp113734_c0_seq1_m.40749	Hypothetical protein T265_05055	1	p5	(GAAAC)3	15	382	396	ATAGCGCCACGATATTCGAC	60.088	20	CGATCTCCGTCGGATAAGAA	60.17	20	273	190	462	ATAGCGCCACGATATTCGAC	60.088	20	TCTCCGTCGGATAAGAATCG	60.17	20	270	190	459	ACGATCCGTGATCCATCAAT	60.166	20	CGATCTCCGTCGGATAAGAA	60.17	20	226	237	462
cds.comp108493_c0_seq1_m.23047	Zinc transporter ZIP9-B	1	p3	(AAC)5	15	418	432	CCATTGATCGATTCTCCGTT	59.894	20	TATGATGGCCGAGAACAACA	60.073	20	261	324	584	CCATTGATCGATTCTCCGTT	59.894	20	TTATGCAATATGATGGCCGA	59.882	20	269	324	592	AACCATTGATCGATTCTCCG	59.894	20	TTATGCAATATGATGGCCGA	59.882	20	271	322	592
cds.comp113033_c1_seq1_m.37151	Hypothetical protein CLF_108928	1	p3	(TTC)6	18	543	560	ACAAGCAATTTGTTCTGCCC	60.118	20	ACGCGTTTAGGAAAAGAGCA	60.018	20	101	500	600	AAGCAATTTGTTCTGCCCAC	60.118	20	CATGAACTGTTTTGCGGATG	60.111	20	185	502	686	ACAAGCAATTTGTTCTGCCC	60.118	20	CATGAACTGTTTTGCGGATG	60.111	20	187	500	686
cds.comp106055_c0_seq1_m.19426	Protein LTV1, partial	1	p3	(ATG)6	18	346	363	GAATGTGACGAGGAACCGAT	59.934	20	TCCGAAGATTCATTATCGCC	60.001	20	251	227	477	GAATGTGACGAGGAACCGAT	59.934	20	GCTGGTGGGCATGTCTTTAT	59.962	20	270	227	496	GAATGTGACGAGGAACCGAT	59.934	20	CGAAGATTCATTATCGCCGT	60.06	20	249	227	475
cds.comp116355_c3_seq7_m.59187	Nuclear RNA export factor 1/2	1	p5	(CATAC)3	15	1	15
cds.comp110705_c1_seq1_m.28200	Nucleolin	1	p3	(GAA)5	15	300	314	CGCATTCAAAAAGCACAAAA	59.858	20	GTTTGTTCGGCGAGTTTGTT	60.154	20	227	125	351	CGCATTCAAAAAGCACAAAA	59.858	20	GTTTGTTGCCAAAACTCGCT	60.292	20	214	125	338	CGCATTCAAAAAGCACAAAA	59.858	20	AGTTTGTTGCCAAAACTCGC	60.292	20	215	125	339
cds.comp113874_c0_seq1_m.41394	NA	1	p6	(ATCACG)3	18	419	436	GAAGACAAGCATGACGACGA	59.992	20	GCGTCACTGCTGTCAAGTTC	59.628	20	242	333	574	GAAGACAAGCATGACGACGA	59.992	20	TGACCAATTGTAGTGGCGTC	59.572	20	257	333	589	ACAAACATGACGACGACGAG	59.751	20	GCGTCACTGCTGTCAAGTTC	59.628	20	208	367	574
cds.comp113723_c0_seq1_m.40708	Thioredoxin domain-containing protein 3 homolog, partial	1	p3	(AGA)5	15	444	458	ATTGGTGGCCGTTGTTAGAG	59.993	20	ACTAATTCATCTGCCCGACC	59.009	20	255	275	529	ATTGGTGGCCGTTGTTAGAG	59.993	20	CTAATTCATCTGCCCGACCA	60.992	20	254	275	528	ATTGGTGGCCGTTGTTAGAG	59.993	20	TAATTCATCTGCCCGACCA	60.018	19	253	275	527
cds.comp117422_c1_seq1_m.68991	Intraflagellar transport protein 74 homolog	1	p5	(AACAA)3	15	298	312	AGGCGGTCTCGTTTTGAATA	59.708	20	TCGCCCTGCAAGTCTCTAAT	59.978	20	279	116	394	CAATCACGCAACAAGGAGTG	60.301	20	TCGCCCTGCAAGTCTCTAAT	59.978	20	235	160	394	CAATCACGCAACAAGGAGTG	60.301	20	TCCCCAACAGTGGCTTTATC	59.933	20	280	160	439
cds.comp110378_c0_seq2_m.27313	Hypothetical protein Smp_053430	1	p3	(GAA)5	15	427	441	CAGCCACCTGTCAGTTTCAA	59.873	20	TCCGTTTTGAGCTTTTCTATCTG	59.906	23	145	325	469	CAGCCACCTGTCAGTTTCAA	59.873	20	CGTTTTGAGCTTTTCTATCTGC	58.347	22	143	325	467	ACAGCCACCTGTCAGTTTCA	59.31	20	TCCGTTTTGAGCTTTTCTATCTG	59.906	23	146	324	469
cds.comp118084_c0_seq7_m.76575	NA	1	p2	(CT)9	18	102	119	CCCCGACAAATCTCACCTTA	59.926	20	GGCAAATCCAAATCCTGAGA	60.014	20	126	36	161	CCCCGACAAATCTCACCTTA	59.926	20	CGGAAGTGCAAGTACGAACA	59.904	20	268	36	303	CCCCGACAAATCTCACCTTA	59.926	20	CAACGGAAGTGCAAGTACGA	59.904	20	271	36	306
cds.comp113999_c0_seq3_m.42247	Hypothetical protein T265_00496	1	p3	(CAA)6	18	10	27
cds.comp113175_c0_seq1_m.37736	ESF1 homolog, partial	1	p3	(TGA)6	18	486	503	CGAGTTCTGACGTTGACGAA	60.025	20	AACCGGACCCAAATCGTAAT	60.431	20	266	340	605	CGAGTTCTGACGTTGACGAA	60.025	20	GCGTCCAAATCCATGACTTC	60.47	20	223	340	562	CGAGTTCTGACGTTGACGAA	60.025	20	GTACCTTTTCAACCGGACCC	60.59	20	276	340	615
cds.comp112029_c0_seq3_m.32640	Hypothetical protein T265_15313, partial	1	p6	(CGTGGT)3	18	84	101	TCGAATAAACCCGGTTATGG	59.655	20	GAGATCTTTGGGTTCGTCCA	60.05	20	224	13	236	CGAATAAACCCGGTTATGGA	59.655	20	GAATACGACTCCCTCCACCA	59.927	20	169	14	182	TCGAATAAACCCGGTTATGG	59.655	20	GAATACGACTCCCTCCACCA	59.927	20	170	13	182
cds.comp112632_c0_seq1_m.35306	Hypothetical protein T265_11879	1	p5	(AAAAC)3	15	584	598	CTCGCTGATAGATTGGCCTC	59.939	20	CGGACCGTTTGTTTCAAGTT	60.008	20	252	399	650	CTTCCCGCTAATGGACAAAA	60.067	20	CGGACCGTTTGTTTCAAGTT	60.008	20	159	492	650	GAAGACAAATCACTTCCCGC	59.676	20	CGGACCGTTTGTTTCAAGTT	60.008	20	171	480	650
cds.comp112949_c0_seq1_m.36601	NA	1	p2	(CA)7	14	183	196	CTCTGCATTTAAACGCGTCA	60.014	20	ACAACGCGATCGAGAAAAGT	59.882	20	246	101	346	CTCTGCATTTAAACGCGTCA	60.014	20	GAACAAACACGCAACAATGC	60.165	20	156	101	256	GAATCCGTGGACTCTGCATT	60.081	20	ACAACGCGATCGAGAAAAGT	59.882	20	257	90	346
cds.comp115696_c1_seq10_m.53672	NA	1	p1	(C)10	10	341	350	CCACATTGCGAAATTCCTCT	60.074	20	AGATGATATTACCGCGCGAC	60.088	20	118	285	402	CTGTTCTTCGTGATGCGTGT	59.905	20	AGATGATATTACCGCGCGAC	60.088	20	231	172	402	TTACTGTTTCGCGTATTGCG	59.902	20	AGATGATATTACCGCGCGAC	60.088	20	176	227	402
cds.comp117988_c1_seq1_m.75525	Hypothetical protein T265_11132	1	p3	(CGT)5	15	613	627	GAGCTTCGTCAGAAGTTGGC	60.142	20	GATCCACACTAACTGGCGGT	59.997	20	268	396	663	AACGTTCTCCTGGTCACGTC	60.159	20	GATCCACACTAACTGGCGGT	59.997	20	234	430	663	AAGTTGGCTTCAACTGACGG	60.291	20	GATCCACACTAACTGGCGGT	59.997	20	256	408	663
cds.comp113448_c0_seq1_m.38982	Poly(U)-binding-splicing factor PUF60	1	p3	(ACA)5	15	306	320	GGAAAGTTTCAAGGCTGCAC	59.859	20	TTTGATAGGTCCGAAGGGTG	59.926	20	190	254	443	TGCAAGTTGGAGTTGGAACA	60.278	20	TTTGATAGGTCCGAAGGGTG	59.926	20	249	195	443	GGAAAGTTTCAAGGCTGCAC	59.859	20	GGGTGAAAAGGCTTGTCTGA	60.232	20	175	254	428
cds.comp116714_c0_seq1_m.62328	NA	1	p4	(GTGC)4	16	376	391	CAAGAATCCCAGCAAACCAT	59.933	20	ACGAGGTCGCGTGATCATT	61.662	19	226	189	414	AACCATCATCGAAGCTCACC	60.081	20	ACGAGGTCGCGTGATCATT	61.662	19	212	203	414	CATCATCGAAGCTCACCAAA	59.799	20	ACGAGGTCGCGTGATCATT	61.662	19	209	206	414
cds.comp105813_c0_seq1_m.19150	Hypothetical protein T265_00580	1	p3	(CAA)5	15	686	700
cds.comp115184_c0_seq1_m.49888	NA	1	p5	(GGGGC)3	15	42	56	CACGTTAAATGCATATGGACC	57.912	21	TTTCTCTCTTAGTCCCCGCA	59.948	20	130	17	146	CACGTTAAATGCATATGGACC	57.912	21	AAAGGTGGTGAGTGGTTTGG	59.861	20	237	17	253	CACGTTAAATGCATATGGACC	57.912	21	CACGTTGTTGCTCTGTGGTT	59.794	20	148	17	164
cds.comp114604_c0_seq2_m.45851	Succinate-semialdehyde dehydrogenase	1	p6	(TGATAC)3	18	2	19
cds.comp117108_c0_seq2_m.65858	Hypothetical protein T265_06987	1	p3	(AAC)5	15	276	290	GAAATCTCTGATTCCTGCGG	59.773	20	TATCCGCATCGAGCTTTCTT	59.945	20	233	142	374	GAAATCTCTGATTCCTGCGG	59.773	20	TTATCCGCATCGAGCTTTCT	59.945	20	234	142	375	GAAATCTCTGATTCCTGCGG	59.773	20	ATCCGCATCGAGCTTTCTTA	59.945	20	232	142	373
cds.comp116270_c0_seq2_m.58311	CUG-BP- and ETR3-like factor	1	p3	(CAA)5	15	568	582	CCCGAGTTATCTGGGACAAA	59.926	20	GCGTTGATTCGAAACCAAAT	59.945	20	127	512	638	GGACAAATGGCAGCTTTGAT	60.081	20	GCGTTGATTCGAAACCAAAT	59.945	20	114	525	638	CAGTACTTCATCCGCACCCT	60.134	20	GCGTTGATTCGAAACCAAAT	59.945	20	268	371	638
cds.comp114442_c0_seq1_m.44715	Kinesin family member 2/24	1	p3	(TGC)5	15	336	350	TCCCAATCTTAGACGAACCG	60.066	20	AGCACGTGATTGTGTTGGAA	60.16	20	202	188	389	AGCTACACGACATCACTGCG	60.08	20	CACTGTGGGTGACAGTCGTC	60.207	20	258	301	558	GACCCTCCATCCATCCAGTA	59.737	20	AGCACGTGATTGTGTTGGAA	60.16	20	138	252	389
cds.comp116797_c0_seq4_m.63221	Hypothetical protein T265_13141, partial	1	p3	(CAA)5	15	447	461	CGATGCATTCCAATTAGCCT	60.06	20	GGAATTGATGACCTGGGTTG	60.173	20	247	374	620	ACAAATCAGCCACAACACCA	60.008	20	CAGTTTGATTTTTCGCACCA	59.706	20	242	419	660	CGATGCATTCCAATTAGCCT	60.06	20	GATGACCTGGGTTGATGGAG	60.326	20	241	374	614
cds.comp112743_c0_seq1_m.35756	NA	1	p3	(CAA)5	15	7	21
cds.comp112743_c0_seq1_m.35756	NA	2	p3	(GCA)5	15	477	491	TGGACAAGTGCAATCAGCTC	59.992	20	AAGAATAGACGGCAGCGAAA	59.982	20	143	389	531	AGGGCAACAGCAGCAAGTAT	59.904	20	AAGAATAGACGGCAGCGAAA	59.982	20	242	290	531	TGGACAAGTGCAATCAGCTC	59.992	20	GAATAGACGGCAGCGAAATC	59.813	20	141	389	529
cds.comp112341_c1_seq1_m.33849	Transcriptional repressor p66-beta	1	p4	(GTTC)4	16	28	43	CTCTTCCGATCTGCTCGCT	60.796	19	CATCGGTTCGATTGTGACAT	59.374	20	261	3	263	CTCTTCCGATCTGCTCGCT	60.796	19	TTCGAACGCAAAAGTGTGTG	60.876	20	108	3	110	CTTCCGATCTGCTCGCTC	59.769	18	CATCGGTTCGATTGTGACAT	59.374	20	259	5	263
cds.comp118347_c1_seq1_m.78834	NA	1	p3	(ACC)5	15	12	26
cds.comp118347_c1_seq1_m.78834	NA	2	p2	(AC)7	14	431	444	GTCAACCTTTTCGTTCTCGC	59.859	20	CGCGGATAAGTTGAGAAAGC	59.982	20	202	340	541	GTCAACCTTTTCGTTCTCGC	59.859	20	GCGGATAAGTTGAGAAAGCG	59.982	20	201	340	540	GATCTGTTTGTCCCACCGTT	59.827	20	GCGGATAAGTTGAGAAAGCG	59.982	20	171	370	540
cds.comp117470_c4_seq4_m.69620	Dual specificity tyrosine-phosphorylation-regulated kinase 1A	1	p3	(TCC)6	18	64	81	CCTGAACCCAATCGCTAAAA	60.067	20	TGATCATATTTCACCGGCAA	59.891	20	120	41	160	TCTTACCCTGAACCCAATCG	59.926	20	TGATCATATTTCACCGGCAA	59.891	20	126	35	160	TCTTACCCTGAACCCAATCG	59.926	20	CATGTGATGTTGCCAGAAGG	60.112	20	101	35	135
cds.comp119016_c0_seq2_m.87278	Rho guanine nucleotide exchange factor 17	1	p3	(GAG)5	15	101	115	CAGTCAACCATCTGCATCGT	59.707	20	TTCAATTCCCGTTGTTCCTC	59.91	20	183	38	220	CAGTCAACCATCTGCATCGT	59.707	20	GCCAACTTTGTGGACGTCTT	60.156	20	243	38	280	CAGTCAACCATCTGCATCGT	59.707	20	TTTTCAATTCCCGTTGTTCC	59.778	20	185	38	222
cds.comp118341_c0_seq1_m.78783	NA	1	p3	(AAG)6	18	367	384	CGACACAGAAATTGGCTTCA	59.84	20	GCTGCTCAAAATATGTCGCA	59.983	20	157	308	464	AACCGAATTCTCAATGCCAC	59.939	20	TTCTGCACTACACCTGCTGC	60.207	20	267	175	441	CCATTGGGTGGCTGTTATTT	59.685	20	GCTGCTCAAAATATGTCGCA	59.983	20	127	338	464
cds.comp119079_c0_seq1_m.87954	Hypothetical protein T265_03713	1	p3	(CAG)5	15	548	562	AGGTCAAGTGGTGTATGCCC	59.851	20	TTGCTGACTGGACTGATTGC	59.992	20	175	524	698	GCGTTTCAAGGTCAAGTGGT	60.156	20	TTGCTGACTGGACTGATTGC	59.992	20	183	516	698	CCAATCAGACAAGCGTTTCA	59.84	20	TTGCTGACTGGACTGATTGC	59.992	20	195	504	698
cds.comp119538_c1_seq2_m.93689	NA	1	c	(CTTT)4ccttctgtt(CA)6	37	135	171	TAGAGCCACGTGTGATCCAG	59.855	20	ATGACGATGGGGAACACATT	60.057	20	178	35	212	AAGAGAAGCGCATCTTACCG	59.615	20	CGTGCGAATTGTGAGAGAAA	59.988	20	257	109	365	AAGAGAAGCGCATCTTACCG	59.615	20	ATGACGATGGGGAACACATT	60.057	20	104	109	212
cds.comp112341_c0_seq2_m.33845	NA	1	p3	(CTC)5	15	171	185	TCAAGTCTCCCCTCTTCAGC	59.53	20	TAATTGAAAACGAGGGTGCC	59.938	20	114	134	247	TCAAGTCTCCCCTCTTCAGC	59.53	20	GTCAGACCAAAACGGGGATA	59.79	20	132	134	265	TCTCGATCAAGTCTCCCCTC	59.334	20	TAATTGAAAACGAGGGTGCC	59.938	20	120	128	247
cds.comp118576_c1_seq1_m.81472	NA	1	p3	(CTT)5	15	43	57	GTTCATTCATCACGCACTCG	60.272	20	CCTGAATATCAGGGAAGCGA	60.17	20	249	13	261	GTTCATTCATCACGCACTCG	60.272	20	AAGCACGGGTTGAAAGACAT	59.598	20	203	13	215	GTTCATTCATCACGCACTCG	60.272	20	GCGACGAGAACAACGAAAGT	60.44	20	151	13	163
cds.comp118576_c1_seq1_m.81472	NA	2	c	(AGA)5aaaatggcttttcgcttccctgatattcaggtgaaagaaacc(GT)6	69	217	285	TTCGATTTCCACCCGAACTA	60.439	20	CATGACGTTGGGATTGAACA	60.367	20	204	115	318	ACTTTCGTTGTTCTCGTCGC	60.44	20	CATGACGTTGGGATTGAACA	60.367	20	175	144	318	TTCGATTTCCACCCGAACTA	60.439	20	TTCCACTACATGACGTTGGG	59.415	20	212	115	326
cds.comp118614_c1_seq1_m.81834	Hypothetical protein T265_11311	1	p4	(CAAT)4	16	170	185	CAACTTCTAGCCCATCCCAA	60.066	20	CTGAGCGAGATTTTCTTGGC	60.096	20	209	133	341	AAAGATGCACGCCAACTTCT	59.882	20	CCTGAGCGAGATTTTCTTGG	59.948	20	222	121	342	AAAGATGCACGCCAACTTCT	59.882	20	CTGAGCGAGATTTTCTTGGC	60.096	20	221	121	341
cds.comp118469_c1_seq1_m.80231	Sodium/potassium-transporting ATPase subunit alpha	1	p1	(C)10	10	535	544	AAATCCGCAAATTGTTGCTC	60.081	20	CGAAATTATTGCTATGGGGG	59.278	20	280	293	572	CTCGCTCTGACCGATACCTC	59.973	20	TTCGACGACCAACGAAATTA	59.157	20	110	475	584	CTCCAACTAACTCGCTCGCT	59.78	20	CGAAATTATTGCTATGGGGG	59.278	20	120	453	572
cds.comp119965_c0_seq1_m.98197	Hypothetical protein T265_03521	1	p6	(CAAGTT)3	18	313	330	CGTTAAACCCAACTGTCCGT	59.891	20	CGACTTTGGAGTAGCCAAGC	60.015	20	264	268	531	AAACCCAACTGTCCGTTGTC	59.867	20	CGACTTTGGAGTAGCCAAGC	60.015	20	260	272	531	TCCGTTGTCTGCTATCGTTG	59.864	20	CGACTTTGGAGTAGCCAAGC	60.015	20	249	283	531
cds.comp120215_c0_seq1_m.98624	NA	1	p3	(ACG)7	21	391	411
cds.comp117242_c1_seq3_m.67531	PREDICTED: eukaryotic translation initiation factor 3 subunit L-like	1	p3	(TGG)5	15	81	95	GCAAGGACTTGCAGGAGC	59.663	18	ATGTCCTGACGAGGATCACC	59.928	20	157	1	157	GCAAGGACTTGCAGGAGC	59.663	18	CGCTCTTTTGGAAGAACACC	59.853	20	237	1	237	GCAAGGACTTGCAGGAGC	59.663	18	CTTGATCACCTCAGGCACAA	59.831	20	209	1	209
cds.comp116933_c0_seq2_m.64325	NA	1	p4	(AGAA)4	16	116	131	TGCTTTCATCTTTCTTGTCGC	60.517	21	ACAAAGACCGCCTCACTGTC	60.307	20	211	6	216	TGCTTTCATCTTTCTTGTCGC	60.517	21	GCATGGTCTTGTGTTTGCAG	60.31	20	267	6	272	TGCTTTCATCTTTCTTGTCGC	60.517	21	AGTTGCAGGATGCCAGAGAC	60.418	20	235	6	240
cds.comp115970_c0_seq7_m.55784	PREDICTED: branched-chain-amino-acid aminotransferase-like protein 2	1	p2	(AC)7	14	27	40	ACACACACAAACGCACACAC	59.073	20	ATGACACGACACATGGCAGT	60.038	20	190	4	193	ACACACACAAACGCACACAC	59.073	20	GGTTCGAATACGATCTGCGT	60.103	20	229	4	232	ACACACACAAACGCACACAC	59.073	20	AGGTTCGAATACGATCTGCG	60.235	20	230	4	233
cds.comp118592_c0_seq1_m.81663	Hypothetical protein LOTGIDRAFT_161404	1	p5	(CGAGA)3	15	478	492	CAGCCTTGGAAGACATTGGT	60.111	20	GACGGCTTCGTTGCTAAGAG	60.154	20	254	331	584	ACTGAAACGGAATGTCTGCC	60.119	20	GACGGCTTCGTTGCTAAGAG	60.154	20	165	420	584	GCCTCACTGAAACGGAATGT	60.119	20	GACGGCTTCGTTGCTAAGAG	60.154	20	170	415	584
cds.comp82725_c0_seq1_m.8191	NA	1	p3	(CGA)5	15	671	685
cds.comp117286_c1_seq2_m.67828	PREDICTED: microtubule-associated protein RP/EB family member 1-like isoform X3	1	p3	(CTG)5	15	212	226	AGCGACTAGTGAAGGGACGA	60.012	20	TTGATAAAGGTGATCGTGCG	59.688	20	279	28	306	GAGCGACTAGTGAAGGGACG	60.012	20	TTGATAAAGGTGATCGTGCG	59.688	20	280	27	306	GAAGGGACGATTCCAAGACA	60.05	20	TTGATAAAGGTGATCGTGCG	59.688	20	269	38	306
cds.comp141480_c0_seq1_m.101296	PREDICTED: sorting nexin-2-like isoform X2	1	p3	(GCA)6	18	93	110	AGGCGATTATGCCAATCCTT	60.792	20	CCTAGAGCTTTTGCTGGTGG	60.008	20	169	25	193	AGGCGATTATGCCAATCCTT	60.792	20	CCCTAGAGCTTTTGCTGGTG	60.008	20	170	25	194	CCAATCCTTTTGAAGGCACT	59.17	20	CCTAGAGCTTTTGCTGGTGG	60.008	20	158	36	193
cds.comp76120_c0_seq3_m.6602	NA	1	p3	(TCT)5	15	319	333	CTTCAAGCTATCTCCCGCTG	60.11	20	GGCACTTGCTTTTCAAGGAG	59.993	20	267	248	514	CTTCAAGCTATCTCCCGCTG	60.11	20	GCACTTGCTTTTCAAGGAGC	60.14	20	266	248	513	CTTCAAGCTATCTCCCGCTG	60.11	20	AACCACAGTTTGGGCAGAAG	60.149	20	199	248	446
cds.comp117706_c0_seq3_m.72205	PREDICTED: heterogeneous nuclear ribonucleoprotein 87F-like isoform X3	1	p3	(GGA)5	15	16	30
cds.comp117606_c0_seq2_m.71155	PREDICTED: small nuclear ribonucleoprotein Sm D1-like	1	p3	(GGT)5	15	278	292	TTCTCTCCCCTTGGACACAC	60.088	20	AGGTCCACCACGACTACCAC	59.883	20	175	195	369	CACACTTGAAAGCGGTGAAA	59.881	20	AGGTCCACCACGACTACCAC	59.883	20	278	92	369	CATCCTGCCTGATTCTCTCC	59.761	20	AGGTCCACCACGACTACCAC	59.883	20	187	183	369
cds.comp56098_c0_seq1_m.3800	NA	1	p3	(TGA)6	18	557	574
cds.comp116279_c1_seq1_m.58439	PREDICTED: clathrin light chain B-like isoform X3	1	p3	(TGG)6	18	3	20
